# Supplementary material for: Computational and transcriptional evidence for microRNAs in the honey bee genome
Source: Genome Biol. 2007 Jun 1;8(6):R97. doi: 10.1186/gb-2007-8-6-r97 (PMC2394756; doi:10.1186/gb-2007-8-6-r97)
Supplement: Additional data file 1 — Includes miR designation, the sequence of the putative mature honey bee miRNA, the sequences 110 bp up- and downstream of each mature miRNA candidate (putative precursor region), the genomic coordinates of each occurrence of mature and putative precursor miRNA sequences within the bee genome assembly release 4, whether the candidate miRNA is intergenic, intronic, or overlapping a CDS, the GC content of the GC content domain in which the miRNA is embedded (described in [15]), and folding energy. [file gb-2007-8-6-r97-S1.xls]

## Sheet: all
Method of identification	Predicted Model Name	Locus	miRBase Name	Accession	Scaffold (Assembly 4)	Mature Position 1	Mature Position 2	Hairpin Position 1	Hairpin Position 2	Orientation	Folding Energy	Mature	Hairpin	Intersection	Feature	GC content	Expression tested (Y/N)
HOM	ame-bantam	ame-bantam	ame-bantam	MI0001470	Group14.24	1302386	1302408	1302325	1302424	+	-33.4	tgagatcattgtgaaagctgatt	GTGAAGAAATATCGAAAACGAAACTGGTTTTCACAATGATTTGACAGATAGATTCGATTCtgagatcattgtgaaagctgattTTGTTGAAAAGTCGACG	Intergenic		48.2	N
HOM	ame-let-7	ame-let-7	ame-let-7	MI0005726	Group8.27	75214	75234	75201	75300	+	-44.6	tgaggtagtaggttgtatagt	ACGATGCCTGGGtgaggtagtaggttgtatagtAGGGAATGGAAATTCGCGATATACGAAGTCCACTGTACAACTTGCTAACTTTCCCGGTCGTCGACGC	Intergenic		32.9	N
HOM	ame-mir-1	ame-mir-1	ame-mir-1	MI0001575	Group16.18	5906	5927	5839	5938	+	-43.9	tggaatgtaaagaagtatggag	ATCGGAAAGAAGAAACCGGGCGATGCTGTTCCGTGCTTCCTTACTTCCCATAGTGGATGCGACGTAtggaatgtaaagaagtatggagCTGCGCCCGGAC	Intergenic		45.7	N
HOM	ame-mir-1	ame-mir-1	ame-mir-1	MI0001575	GroupUn.3013	14830	14851	14763	14862	-	-43.9	tggaatgtaaagaagtatggag	ATCGGAAAGAAGAAACCGGGCGATGCTGTTCCGTGCTTCCTTACTTCCCATAGTGGATGCGACGTAtggaatgtaaagaagtatggagCTGCGCCCGGAC	Intergenic		46	N
HOM	ame-mir-10	ame-mir-10	ame-mir-10	MI0005727	GroupUn.7342	666	686	644	743	-	-39.5	accctgtagatccgaatttgt	CCCAGTTAATGCTCTACATCTaccctgtagatccgaatttgtTTGATAAGAGGCGACAAATTCGGTTCTAGAGAGGTTTGTGTGGTGCATACAGAGCTAC	Intergenic		33.1	Y
HOM	ame-mir-10	ame-mir-10	ame-mir-10	MI0005727	Group16.10	82772	82792	82750	82849	+	-39.5	accctgtagatccgaatttgt	CCCAGTTAATGCTCTACATCTaccctgtagatccgaatttgtTTGATAAGAGGCGACAAATTCGGTTCTAGAGAGGTTTGTGTGGTGCATACAGAGCTAC	Intergenic		40.8	Y
HOM	ame-mir-100	ame-mir-100	ame-mir-10	MI0005728	Group8.27	74580	74601	74561	74660	+	-31.33	aacccgtagatccgaacttgtg	GCTATACTTGATGATACTaacccgtagatccgaacttgtgGGCTTTTTTATATGTATACCGCAAGCTCCTATCTACCGGTACATGTAGTCAGGCCAGCAT	Intergenic		32.9	N
HOM	ame-mir-12	ame-mir-12	ame-mir-12	MI0001576	Group2.17	22438	22460	22419	22518	-	-47.5	tgagtattacatcaggtactggt	GCAACTAAGACATGGGTGtgagtattacatcaggtactggtGTGATATTCAGACAACCAGTACTTGTGTTATACTTACGCTCATGTCTTTTCAACCTTCA	GB-16497-RA	Completeley contained in intron 8	23.6	N
HOM	ame-mir-124	ame-mir-124	ame-mir-124	MI0001577	Group11.31	1118504	1118526	1118437	1118536	+	-34.57	taaggcacgcggtgaatgccaag	GAGAAGCGTGAGTCTGTGCTCCTTGCGTTCACTGCGGGCTTCCATGTGCCAACTTTTCAAAATTCAtaaggcacgcggtgaatgccaagAGCGGACCAAA	Intergenic		46.5	N
HOM	ame-mir-125	ame-mir-125	ame-mir-125	MI0001578	Group8.27	75753	75774	75731	75830	+	-41	cccctgagaccctaacttgtga	AAAGCCTGCCGCGTCGCCGGTcccctgagaccctaacttgtgaCGTCGCGACCGATATCTCACAGGCTAGATTCTCTGGTATTGGCGATGAGTGCTGCCT	Intergenic		32.9	N
HOM	ame-mir-133	ame-mir-133	ame-mir-133	MI0001579	Group16.18	199429	199450	199362	199461	+	-36.4	ttggtccccttcaaccagctgt	CACACACACGTAATGTTAAGCTTAGCTGGTTGAACACGGGTCAAATATATCGCACGATTGACGCATttggtccccttcaaccagctgtAGTTGACATTAG	Intergenic		39.1	N
HOM	ame-mir-137	ame-mir-137	ame-mir-137	MI0005729	Group14.17	281329	281350	281260	281370	+	-39.2	ttattgcttgagaatacacgta	GACTTCATAGGCCAGGTTGGCGACGCGTATTCTTGGGGAATTAACACACATTTGCGCTGttattgcttgagaatacacgtaGTTTGCCTGGTCGTTCACT	Intergenic		36.8	N
HOM, SLS	ame-mir-13a	ame-mir-13a	ame-mir-13a	MI0005730	Group1.1	136524	136544	136460	136559	-	-38.9	tatcacagccattttgatgag	ACCGAAATGAAAATACCTTTTGCGGTCCGATACATCAAATTGGTTGTGGAATGTTTCGAGTCAtatcacagccattttgatgagCTTGGCCCGCAGAATC	GB-15727-RA	Complelety contained in intron 3	39.1	N
HOM	ame-mir-14	ame-mir-14	ame-mir-14	MI0005731	Group11.14	244041	244061	243977	244076	-	-43.1	tcagtctttttctctctccta	CTTTTTCTCGGTCGCTAGGTCAGTGGGGGTGAGAAACTGGCTTGGCTCTCTGTGCTACGATAGtcagtctttttctctctcctaTCGGCTTTGCGACATA	Intergenic		36	N
HOM	ame-mir-184	ame-mir-184	ame-mir-184	MI0001580	Group13.5	467446	467467	467379	467478	-	-41.7	tggacggagaactgataagggc	TTTCGAGGCGTTTCGTGCCCAAAGCCCCTTATCATTCTCCTGTCCGGTGTAGAATTGTTAGACGACtggacggagaactgataagggcCCGAGGGTCACA	Intergenic		33.3	N
HOM	ame-mir-2-1	ame-mir-2-1	ame-mir-2-1	MI0001589	Group1.1	135956	135978	135895	135994	-	-49.8	tatcacagccagctttgatgagc	AAAGATTGGCGCGTGTGCACCGCTCACAAAGTGGTTGTGATATGCTGATACGAGCGTTCAtatcacagccagctttgatgagcGTGGCGTCGCGTCGAAC	GB-15727-RA	Completely contained in intron 3	39.1	Y
HOM	ame-mir-210	ame-mir-210	ame-mir-210	MI0001581	Group2.38	687330	687350	687266	687365	+	-40.32	ttgtgcgtgtgacagcggcta	AAATGAAAAATAATGGACCCTAATGCAGCTGCTGGCCACTGCACAAGATTAGACATAAGACTCttgtgcgtgtgacagcggctaTGATGGGGTTTCCACG	Intergenic		22.9	N
HOM	ame-mir-219	ame-mir-219	ame-mir-219	MI0001582	Group11.1	42883	42905	42864	42963	-	-37.43	tgattgtccaaacgcaattcttg	ATTGAATGTCTCAGGCAAtgattgtccaaacgcaattcttgTCTAAACGGTACGAAATCAAGAATTGTGTGGGGACATCAGCGCTCGAGGTGCGATTCAA	Intergenic		37.7	N
HOM	ame-mir-2-2	ame-mir-2-2	ame-mir-2-2	MI0001590	Group1.1	135017	135039	134953	135052	-	-43.9	tatcacagccagctttgatgagc	TTTTCACCGAAAATTCGACTGTTCCTCCCATCAGAGTGGTTGTGATGTGGTAACTTGGACTCGtatcacagccagctttgatgagcGGAACGGTGCGATT	GB15727-RA	Completely contained in intron 3	39.1	Y
HOM	ame-mir-2-3	ame-mir-2-3	ame-mir-2-3	MI0005732	Group1.1	136802	136824	136741	136840	-	-36.7	tatcacagccagctttgatgagc	AAATATCCCCGGACAAGGACATGCTTTTACCATCAAAGTTGGTTTGTCATAGAGATCGACtatcacagccagctttgatgagcAAAATTGTGTCCGTCTA	GB15727-RA	Completely contained in intron 3	39.1	Y
HOM	ame-mir-263	ame-mir-263	ame-mir-263	MI0001583	Group10.29	368562	368585	368549	368648	+	-40.89	gtaaatggcactggaagaattcac	AGCTTGGACTCTgtaaatggcactggaagaattcacGGGGGATTTAAGAAACGGGCCCGTGGAGCTCCCGTGTCATACACAGCGTCCGGCTATGCAACGC	Intergenic		45.7	N
HOM	ame-mir-275	ame-mir-275	ame-mir-275	MI0005733	Group4.22	624443	624465	624376	624475	+	-48.5	tcaggtacctgaagtagcgcgcg	AAACGTTACTTGTCGTGCGCAACGCGCGTTACTCGGGTACTTTAGGCTGTGCCAATTTCGAATCAGtcaggtacctgaagtagcgcgcgCTGCGGCGAAA	Intergenic		33.8	N
HOM, SLS	ame-mir-276	ame-mir-276	ame-mir-276	MI0001584	Group7.35	693972	693993	693905	694004	-	-38.64	taggaacttcataccgtgctct	GCACGTACTCATATATGGTAGAGATCCAGCAGCGAGGTATAGAGTTCCTACGTAGTGTTCAGAAAGtaggaacttcataccgtgctctTGGACTTGCCGA	Intergenic		34.1	N
HOM	ame-mir-277	ame-mir-277	ame-mir-277	MI0001585	Group5.13	322920	322942	322856	322955	+	-39.1	taaatgcactatctggtacgaca	TATGAGATTACAGGGCAGTTGGGGCTCGTGCCAGATGCGCGTTTACACGGGCCCTGAATACTGtaaatgcactatctggtacgacaTCTCTCCTGTCACC	GB10191-RA	Completely contained in intron 3	31.2	N
HOM	ame-mir-278	ame-mir-278	ame-mir-278	MI0001586	Group8.46	128982	129003	128915	129014	+	-44.4	tcggtgggactttcgtccgttt	GGACTACTTATCACGAGTAGTGTGTCCGGATGAGGTCTTCATCGACCGTGATTTAATTTCATAAGGtcggtgggactttcgtccgtttGCAAGACTCGAG	GB18684-RA	Completely contained in intron 1	22.5	N
HOM	ame-mir-279	ame-mir-279	ame-mir-279	MI0005734	Group5.26	103401	103422	103334	103433	+	-36.4	tgactagatccacactcattaa	AGAAAATGAAAAAATTTCCTGAATTTGCCAAATGAGTGAAGGTCTAGTGCACAGAAAATGAAATTGtgactagatccacactcattaaGTACGTTCAGGT	GB12486-RA	Completely contained in intron 3	24.5	N
HOM	ame-mir-281	ame-mir-281	ame-mir-281	MI0001587	Group1.65	143892	143914	143831	143930	-	-41.5	tgtcatggagttgctctctttgt	CGACGAAAGGCGCGCGCTATAAAGAGAGCTATCCATCGACAGTATGGTTATAATAGACACtgtcatggagttgctctctttgtAGACACTGCTATGTTCA	Intergenic		21.7	N
HOM	ame-mir-282	ame-mir-282	ame-mir-282	MI0001588	Group14.23	30963	30990	30941	31040	+	-41.5	gatttagcctctcctaggctttgtctgt	GACTAGGGGACAGAGTAACTTgatttagcctctcctaggctttgtctgtATATAAAGAACGGAGACATAGCCTAGAATAGGTTAGGTCAGGGCTCGTTCA	Intergenic		31.6	N
HOM	ame-mir-283	ame-mir-283	ame-mir-283	MI0005735	Group2.17	23755	23774	23684	23794	-	-38.3	aaatatcagctggtaattct	AATAATCTGGTGATGTAGTCaaatatcagctggtaattctGGGATTTTGACAATAACCCAGGATTCTTGCTGGTATCCGGCTACGAACTGGACGATCGCC	GB16497-RA	Completely contained in intron 8	23.6	N
HOM	ame-mir-29b	ame-mir-29b	ame-mir-29b	MI0005736	Group8.25	59535	59554	59468	59567	-	-36.8	tagcaccatttgaaatcagt	ATTTAAAGACAATAAGAAGATAGAGGTACTGACTTCTATGCGTGCTGGGGTTTGTGCTAAATCTCCtagcaccatttgaaatcagtACTACTCTTCTTAG	Intergenic		32.9	N
HOM, SLS	ame-mir-305	ame-mir-305	ame-mir-305	MI0001591	Group4.22	624625	624647	624600	624699	+	-38.5	attgtacttcatcaggtgctctg	GGAAGAACTGGAGGCTGCATGTTAattgtacttcatcaggtgctctgGTGAACTCGATACCCGGCACCTGTTGGAGCGCAATTCATATGACTGTGCCCTG	Intergenic		36.8	N
HOM	ame-mir-315	ame-mir-315	ame-mir-315	MI0001592	Group2.33	181924	181945	181896	181995	+	-33.44	ttttgattgttgctcagaaagc	ACATCAAGCTTAAAACGCTCTTTATGCttttgattgttgctcagaaagcCTTGATTATGATATTGGCTTTCGGGCAATAATCATAATCACGAAAGGGTAG	Intergenic		32.3	N
HOM	ame-mir-317	ame-mir-317	ame-mir-317	MI0001593	Group5.13	300719	300743	300655	300754	+	-51.1	tgaacacagctggtggtatctcagt	GTGAAACGGGCTCTCGGAGAACAGGGAGCCACTCTGCGTTCACTCGGTGGGTAATGAAGCGGGtgaacacagctggtggtatctcagtTTTCTGAGGGCG	GB10191-RA	Completely contained in intron 3	31.5	N
HOM	ame-mir-31a	ame-mir-31a	ame-mir-31a	MI0005737	Group8.21	34673	34694	34645	34744	+	-40.94	ggcaagatgtcggcatagctga	ATCACGATTCTAACTGGGCGCCTCGAAggcaagatgtcggcatagctgaTGCGATTTTAAAATTCGGCTGTGTCACATCCAGCCAACCGAACGCTCAGAC	Intergenic		23.1	N
HOM	ame-mir-33	ame-mir-33	ame-mir-33	MI0005738	GroupUn.1070	1133	1151	1102	1201	-	-33.7	gtgcattgtagttgcattg	TATTTATTTGATTGCTTACCTGTTACAACTgtgcattgtagttgcattgCATGAAATATAACTATGCAATACTTCTACAGTGCAACTCTTGTGGCAGATT	Intergenic		23.6	N
HOM	ame-mir-34	ame-mir-34	ame-mir-34	MI0005739	Group5.13	327548	327569	327518	327628	+	-47.2	tggcagtgttgttagctggttg	TTTTTTTGCGATTGGCATGTtggcagtgttgttagctggttgTGTGGCTACATTGTATATACGACCGCTATCGGCACTGCAATTATGACGATCGTAGGGT	GB10191-RA	Completely contained in intron 3	24.4	N
HOM	ame-mir-375	ame-mir-375	ame-mir-375	MI0005740	Group3.18	653807	653828	653780	653890	-	-36.4	tttgttcgttcggctcgagtta	ATCGATTGAATTATCAGTTTGGTGCATCGATCCTAACGATCAACAAACTTTTCACTTGAAAGtttgttcgttcggctcgagttaTCAAACTGAATGGATG	Intergenic		23	N
HOM	ame-mir-7	ame-mir-7	ame-mir-7	MI0001594	Group9.22	487165	487187	487140	487239	+	-37.7	tggaagactagtgattttgttgt	AATGGGAAATCGAGCGCCGTTGCAtggaagactagtgattttgttgtTCTACTTTCGATATAACAAGGAATCACTAATCATCCTACAAAGGCGCTCGCGA	Intergenic		39.1	N
HOM	ame-mir-71	ame-mir-71	ame-mir-71	MI0005741	Group1.1	137153	137171	137128	137227	-	-46.8	tgaaagacatgggtagtga	GTCCTCCTTCGGGCGGATTCCGTCtgaaagacatgggtagtgaGATGTTCTCACGCTATCGCGTCTCACTATCTTGTCTTTCATCCGGCGTTCGTTCTGC	GB15727-RA	Completely contained in intron 3	39.1	Y
HOM	ame-mir-79	ame-mir-79	ame-mir-79	MI0005742	Group15.33	20381	20401	20314	20413	+	-39.2	taaagctagattaccaaagca	TTCAAGACTGTCAAAGCTTTTGCCTTTACTTTGGTAATATAGCTCTATGATTTTAATTAAGGATCAtaaagctagattaccaaagcaAAGAGCACTAGCA	GB16086-RA	Completely contained in intron 4	23.8	N
HOM	ame-mir-8	ame-mir-8	ame-mir-8	MI0001595	Group11.33	642254	642276	642190	642289	-	-35.52	taatactgtcaggtaaagatgtc	AAAACATCGGACGGAGTATCTGTTCACATCTTACCGGGCAGCATTAGATTGAAGTTGACCTTCtaatactgtcaggtaaagatgtcGTCAGGATTCCGAA	GB10038-RA	Completely contained in itron 5	33.8	N
HOM	ame-mir-87-1	ame-mir-87-1	ame-mir-87-1	MI0005743	Group13.15	479064	479083	478994	479093	-	-39.2	gtgagcaaagtttcaggtgt	ACAGTACTCTTACGCCTGAAATTTGCTTTTTACCTGGCCCTCGTGCTCTCTTACTTTGAGAAAATAAAGgtgagcaaagtttcaggtgtGTGAGTGCGTT	Intergenic		33.5	N
HOM	ame-mir-87-2	ame-mir-87-2	ame-mir-87-2	MI0005744	Group13.15	479662	479681	479592	479691	-	-47.03	gtgagcaaagtttcaggtgt	TATAAAGCATCCGAACGTTACGGGCGGGCCTGACTCTTTGCTCTGCCCGTATCTTTTTTTCCACTCTGGgtgagcaaagtttcaggtgtGTCCGTGACAG	Intergenic		33.5	N
HOM, SLS	ame-mir-92a	ame-mir-92a	ame-mir-92a	MI0005745	Group15.34	28407	28427	28343	28442	+	-38.9	attgcacttgtcccggcctat	TTATTTTGCATAGAAGATAGGCCGAGATTTGTGACAATGTTTCGTGATGATGTAATCTTCAATattgcacttgtcccggcctatCGGAATGCATTATATT	Intergenic		26	N
HOM, SLS	ame-mir-9a	ame-mir-9a	ame-mir-9a	MI0001596	Group1.64	474375	474397	474353	474452	-	-41.5	tctttggttatctagctgtatga	AAGATCTTGGCGCGGACATTTtctttggttatctagctgtatgaGTATTATTCGACATCATAAAGCTAGGTTACCGGAGTTAAGCTCCTCGCCATATCAA	Intergenic		26.4, 35.7	Y
HOM	ame-mir-9b	ame-mir-9b	ame-mir-9b	MI0001597	Group15.33	20355	20377	20327	20426	-	-43.1	gctttggtaatctagctttatga	TTTGGATGTATAATGCTAGTGCTCTTTgctttggtaatctagctttatgaTCCTTAATTAAAATCATAGAGCTATATTACCAAAGTAAAGGCAAAAGCTT	Intergenic		23.8	Y
HOM	ame-mir-iab-4	ame-mir-iab-4	ame-mir-iab-4	MI0001598	Group16.9	878081	878102	878062	878161	-	-35.3	acgtatactgaatgtatcctga	GAATGTGAAACCCCCTGTacgtatactgaatgtatcctgaGTGTATTTCTGTCCGGTATACCTTCAGTATACGTAACAGGAGGCTACACCGAACTACGCT	Intergenic		38.2	Y
MCE	C1504	C1504	ame-mir-925	MI0005746	Group3.18	481773	481797	481757	481856	+	-31.8	agggattcggttttgtaacattcgc	TCTGTCCTTGCATGCagggattcggttttgtaacattcgcAAATAGTGCTGACGCGGACCGGGCACGTGAGAGGCTACACGGCACCGTGGTTGAGGGCAG	GB11212-RA	Overlaps with intron 15, exon 16	38.3	Y
MCE	C2187	C2187			Group5.22	504128	504149	504073	504172	-	-25.2	atctcgttggcgcactcgatgc	TGCTGCATAGGGTGTAGAATATCGTAGAACATTTGATTGGGATGAGATCTGTGAatctcgttggcgcactcgatgcAAAGGTACATGGGCGGGGGCGTCT	Intergenic		37.1	N
MCE	C2327	C2327			Group5.33	172466	172487	172447	172546	-	-30.1	gtgatgatcatctcggtgccga	ATTTACCTGCCGGTTTTCgtgatgatcatctcggtgccgaGATCGTTGAACTTGTCCCACAGCTCCTTGGTCTCGAGGTGGCACTCGACGTCCCGAAGCT	Intergenic		52.5	N
MCE	C2370	C2370			Group15.28	137805	137826	137717	137817	-	-24.5	tggggttgtttcgacgagttca	CtggggttgtttcgacgagttcaATCGGATCACGGTCGAGGTGTTGTCGGTGGTCGCTGTGCAGGTGAAATCGATTCAGGATGCAATCAGACACAAGAAG	GB10147-RA	Completely contained in exon 17	50.8	N
MCE	C2989	C2989	ame-mir-926	MI0005747	Group7.33	330131	330153	330085	330184	-	-31.8	gcggccaggttggcggtgtacga	TCCGGCGAGTTAATCGGCGCCACCATCCTCTCCACCGTTAGAAAAgcggccaggttggcggtgtacgaGGAGATTAGGATCAGGGTGAAGAACCACCACA	Intergenic		36.6	N
MCE	C3345	C3345	ame-mir-927	MI0005748	Group8.29	233116	233137	233058	233157	+	-31.8	ttttagaattcctacgctttacc	AGATAAAAGCGTGGTATTTGttttagaattcctacgctttaccGATGTTCGAAGTGGCAAAGCGTTTGAAATCTGAAACGAATGCGCATAAACCTTCATC	Intergenic		36.9	Y
MCE	C4131	C4131			Group10.9	117672	117692	117605	117715	-	-35.7	ccttgcagccctcgcaggtga	GGATCCATAGAAAAGAAGACTCAccttgcagccctcgcaggtgaACGCGCCAAAGTGGAAGCCTGCCGCGGGTTCGCCGCACACCTTGCACTGTTGATTC	Intergenic		42.7	N
MCE	C4222	C4222	ame-mir-928	MI0005749	Group11.37	204942	204962	204921	205031	+	-33	ctggctgtggaagctggcgaa	GTCCAGTATTCctggctgtggaagctggcgaaCGTCACCCAGTCCCCGTACAGTTACCTGTGGACCAATACCAGCACCGCGCCTGAATTAGTTGCGGGAC	GB15597-RA	Completely contained in exon 7	33.6	N
MCE, SLS	C5152a*	C5152a			Group13.19	152973	152994	152946	153056	+	-22.1	taataatatgtttgattcctgg	GATTTTTCTGACCACCAtaataatatgtttgattcctggTCGATTCTTTAAAAAACAACCAAGAATATCAAACATATCTTACGGAAACCAGACGACTTGT	Intergenic		36.7	Y
MCE, SLS	C5152b	C5152b	ame-mir-190	MI0005750	Group13.19	152984	153009	152959	153058	-	-37.5	agatatgtttgatattcttggttgtt	CAAACAAGTCGTCTGGTTTCCGTAagatatgtttgatattcttggttgttTTTTAAAGAATCGACCAGGAATCAAACATATTATTATGGTGGTCAGAAAA	GB17673-RA	Completely contained in intron 10	36.7	Y
MCE	C5267	C5267			Group14.21	224748	224770	224691	224801	+	-34.4	aagcacaaggagtcgaagcacct	GCTACAAGTGCTTCTCCGACGAGCCCAGCCTGCTCGAGCACATACCGaagcacaaggagtcgaagcacctTAAGACGCACATCTGCCAGTACTGCGGCAA	GB15446-RA	Completely contained in exon 1	41.6	N
MCE	C5303	ame-miR-137	ame-mir-137	MI0001593	Group14.17	281328	281354	281264	281363	+	-40.4	tgttattgcttgagaatacacgtagtt	AGGATAGACTTCATAGGCCAGGTTGGCGACGCGTATTCTTGGGGAATTAACACACATTTGCGCtgttattgcttgagaatacacgtagttTGCCTGGTCG	Intergenic		36.8	Y
MCE	C5560	C5560	ame-mir-929	MI0005751	Group15.29	780044	780064	779980	780079	-	-35.9	attgactctagtagggagtcc	ACTTAACTGGGGTCAAattgactctagtagggagtccCTGCATTCAATATGGCGACTTCCTAATAGAGTCAGGCTGACTCCTTTTAAGACGTTCAACGGA	Intergenic		41.4	Y
MCE	C5581a**	C5581a			Group15.28	186040	186067	185989	186099	+	-30.3	agttttcaactagcaataatcgcacctc	GCCGATGGTATTTCACATCGTCATGGCGGGGTATTGGTAAAagttttcaactagcaataatcgcacctcGGTAGAACCTCATTGGTTACGATATCGCCAC	Intergenic		31.1	N
MCE	C5581b**	C5581b			Group1.41	194488	194515	194446	194556	-	-27.8	agttttcaactagcaaaaatcgcacctc	GCCGATGATTTTTCACATCGTCATGGCGGGGTATTGGTAAAagttttcaactagcaaaaatcgcacctcGGTAGAACCTCATTGGTTACGATATCGCCAC	Intergenic		35.8	N
MCE	C5599	C5599	ame-mir-930	MI0005752	Group13.10	984270	984291	984219	984329	+	-25	caggtgaaaatctggttccaga	CACCTGACCTGATCCTGGTTCGATTTTTGTTGcaggtgaaaatctggttccagaATAGAAGGAGTAAATACAAGAAGATGATGAAGGCGGCGCAGCAGGG	GB14516-RA	Overlaps with intron 3, exon 4	42.2	Y
MCE	C6617	C6617	ame-mir-931	MI0005753	Group2.2	70289	70310	70225	70324	+	-39.1	gccgtcacccagtcctgcagca	ACTTGCTCCTGGGACGGTTGTTGGGGCATGTGCAGGCGGTTGAACACGACGCGGACGTCGGTCgccgtcacccagtcctgcagcaCCGGCGAGTTGTCGA	Intergenic		30.3	N
MCE	C689	C689	ame-mir-932	MI0005754	Group1.75	243985	244006	243969	244068	-	-46.9	tcaattccgtagtgcattgcag	CATCGCGTTGCCTCTtcaattccgtagtgcattgcagATGATTGTTCGAATTGACGAGAAAGAACCTGCAAGCACCGCGGGAGTGAGGTGGCCTCGCGTC	GB10066-RA	Completely contained in intron 1	38.7	Y
*C5152a is the reverse complement of C5152b (ame-mir-190)
**U4 Spliceosome RNA
