# Supplementary material for: Computational and transcriptional evidence for microRNAs in the honey bee genome
Source: Genome Biol. 2007 Jun 1;8(6):R97. doi: 10.1186/gb-2007-8-6-r97 (PMC2394756; doi:10.1186/gb-2007-8-6-r97)
Supplement: Additional data file 2 — Double strands of precursors are shown, with mature miRNA indicated as lower case embedded in the sense strand, which is otherwise uppercase. Note that reverse primers are shown in the 3' to 5' direction, to show alignment to the sense strand. [file gb-2007-8-6-r97-S2.xls]

## Sheet: alignment2
Locus/Primer used	Sequence and binding sites for primers
ame-bantam	5' GTGAAGAAATATCGAAAACGAAACTGGTTTTCACAATGATTTGACAGATAGATTCGATTCtgagatcattgtgaaagctgattTTGTTGAAAAGTCGACG 3'
	3' cacttctttatagcttttgctttgaccaaaagtgttactaaactgtctatctaagctaagactctagtaacactttcgactaaaacaacttttcagctgc 5'
banM365	5' ------------------------------------------------------------tgagatcattttgaaagctgatt----------------- 3'
ame-mir-1	5' ATCGGAAAGAAGAAACCGGGCGATGCTGTTCCGTGCTTCCTTACTTCCCATAGTGGATGCGACGTAtggaatgtaaagaagtatggagCTGCGCCCGGAC 3'
	3' tagcctttcttctttggcccgctacgacaaggcacgaaggaatgaagggtatcacctacgctgcataccttacatttcttcatacctcgacgcgggcctg 5'
ame-mir-1.F	5' ------------------------------------------------------------------tggaatgtaaagaagtatggag------------ 3'
amir-1.F	5' ------------------------gctgttccgtgcttccttac-------------------------------------------------------- 3'
amir1.F	5' ------------------------gctgttccgtgcttccttac-------------------------------------------------------- 3'
ame-mir-10	5' CCCAGTTAATGCTCTACATCTaccctgtagatccgaatttgtTTGATAAGAGGCGACAAATTCGGTTCTAGAGAGGTTTGTGTGGTGCATACAGAGCTAC 3'
	3' GGGTCAATTACGAGATGTAGAtgggacatctaggcttaaacaAACTATTCTCCGCTGTTTAAGCCAAGATCTCTCCAAACACACCACGTATGTCTCGATG 5'
ame-miR-10	5' ---------------------accctgtagatccgaatttgt---------------------------------------------------------- 3'
ame-mir-124	5' GAGAAGCGTGAGTCTGTGCTCCTTGCGTTCACTGCGGGCTTCCATGTGCCAACTTTTCAAAATTCAtaaggcacgcggtgaatgccaagAGCGGACCAAA 3'
	3' ctcttcgcactcagacacgaggaacgcaagtgacgcccgaaggtacacggttgaaaagttttaagtattccgtgcgccacttacggttctcgcctggttt 5'
miR-124M351	5' ------------------------------------------------------------------taaggcacgcggtgaatgccaag----------- 3'
miR-124M351R	3' ------------------------------------------------------------------attccgtgcgccacttacggttc----------- 5'
ame-mir-137	5' GACTTCATAGGCCAGGTTGGCGACGCGTATTCTTGGGGAATTAACACACATTTGCGCTGttattgcttgagaatacacgtaGTTTGCCTGGTCGTTCACT 3'
	3' ctgaagtatccggtccaaccgctgcgcataagaaccccttaattgtgtgtaaacgcgacaataacgaactcttatgtgcatcaaacggaccagcaagtga 5'
C+	5' ---------------------------------------------------------tgttattgcttgagaatacacgtagtt---------------- 3'
C5303.F	3' --------------------------------------------------------------aacgaactcttatgtgcatcaa---------------- 5'
ame-mir-2-1	5' AAAGATTGGCGCGTGTGCACCGCTCACAAAGTGGTTGTGATATGCTGATACGAGCGTTCAtatcacagccagctttgatgagcGTGGCGTCGCGTCGAAC 3'
	3' tttctaaccgcgcacacgtggcgagtgtttcaccaacactatacgactatgctcgcaagtatagtgtcggtcgaaactactcgcaccgcagcgcagcttg 5'
ame-mir-2+.F	5' ------------------------------------------------------------tatcacagccagctttgatgag------------------ 3'
mir-2:1.1:101712.F	5' ------------------accgctcacaaagtggttgt-------------------------------------------------------------- 3'
mir-2.R	3' ----------------------------------------------------------------tgtcggtcgaaactactcg----------------- 5'
ame-mir-2-2	5' TTTTCACCGAAAATTCGACTGTTCCTCCCATCAGAGTGGTTGTGATGTGGTAACTTGGACTCGtatcacagccagctttgatgagcGGAACGGTGCGATT 3'
	3' aaaagtggcttttaagctgacaaggagggtagtctcaccaacactacaccattgaacctgagcatagtgtcggtcgaaactactcgccttgccacgctaa 5'
ame-mir-2+.F	5' ---------------------------------------------------------------tatcacagccagctttgatgag--------------- 3'
mir-2.R	3' -------------------------------------------------------------------tgtcggtcgaaactactcg-------------- 5'
ame-mir-2-3	5' AAATATCCCCGGACAAGGACATGCTTTTACCATCAAAGTTGGTTTGTCATAGAGATCGACtatcacagccagctttgatgagcAAAATTGTGTCCGTCTA 3'
	3' tttataggggcctgttcctgtacgaaaatggtagtttcaaccaaacagtatctctagctgatagtgtcggtcgaaactactcgttttaacacaggcagat 5'
ame-mir-2+.F	5' ------------------------------------------------------------tatcacagccagctttgatgag------------------ 3'
mir-2.R	3' ----------------------------------------------------------------tgtcggtcgaaactactcg----------------- 5'
ame-mir-278	5' GGACTACTTATCACGAGTAGTGTGTCCGGATGAGGTCTTCATCGACCGTGATTTAATTTCATAAGGtcggtgggactttcgtccgtttGCAAGACTCGAG 3'
	3' cctgatgaatagtgctcatcacacaggcctactccagaagtagctggcactaaattaaagtattccagccaccctgaaagcaggcaaacgttctgagctc 5'
ame-mir-278.F	5' ------------------------------------------------------------------tcggtgggactttcgtccgttt------------ 3'
ame-mir-279	5' AGAAAATGAAAAAATTTCCTGAATTTGCCAAATGAGTGAAGGTCTAGTGCACAGAAAATGAAATTGtgactagatccacactcattaaGTACGTTCAGGT 3'
	3' tcttttacttttttaaaggacttaaacggtttactcacttccagatcacgtgtcttttactttaacactgatctaggtgtgagtaattcatgcaagtcca 5'
miR-279M341	5' ------------------------------------------------------------------tgactagatccacactcattaa------------ 3'
miR-279M341R	3' ------------------------------------------------------------------actgatctaggtgtgagtaatt------------ 5'
ame-mir-283	5' AATAATCTGGTGATGTAGTCaaatatcagctggtaattctGGGATTTTGACAATAACCCAGGATTCTTGCTGGTATCCGGCTACGAACTGGACGATCGCC 3'
	3' ttattagaccactacatcagtttatagtcgaccattaagaccctaaaactgttattgggtcctaagaacgaccataggccgatgcttgacctgctagcgg 5'
HCmir-283.F	5' --------------------aaatatcagctggtaattct------------------------------------------------------------ 3'
ame-mir-29b	5' ATTTAAAGACAATAAGAAGATAGAGGTACTGACTTCTATGCGTGCTGGGGTTTGTGCTAAATCTCCtagcaccatttgaaatcagtACTACTCTTCTTAG 3'
	3' taaatttctgttattcttctatctccatgactgaagatacgcacgaccccaaacacgatttagaggatcgtggtaaactttagtcatgatgagaagaatc 5'
miR-29b.R	3' ------------------------------------------------------------------atcgtggtaaactttagtca-------------- 5'
ame-mir-7	5' AATGGGAAATCGAGCGCCGTTGCAtggaagactagtgattttgttgtTCTACTTTCGATATAACAAGGAATCACTAATCATCCTACAAAGGCGCTCGCGA 3'
	3' ttaccctttagctcgcggcaacgtaccttctgatcactaaaacaacaagatgaaagctatattgttccttagtgattagtaggatgtttccgcgagcgct 5'
miR-7M112R	5' ------------------------tggaagactagtgattttgttgt----------------------------------------------------- 3'
ame-mir-7.F	5' ------------------------tggaagactagtgattttgttg------------------------------------------------------ 3'
miR-7M112	3' ------------------------accttctgatcactaaaacaaca----------------------------------------------------- 5'
ame-mir-71	5' GTCCTCCTTCGGGCGGATTCCGTCtgaaagacatgggtagtgaGATGTTCTCACGCTATCGCGTCTCACTATCTTGTCTTTCATCCGGCGTTCGTTCTGC 3'
	3' caggaggaagcccgcctaaggcagactttctgtacccatcactctacaagagtgcgatagcgcagagtgatagaacagaaagtaggccgcaagcaagacg 5'
miR-71.R	3' ------------------------actttctgtacccatcact--------------------------------------------------------- 5'
ame-mir-87-1	5' ACAGTACTCTTACGCCTGAAATTTGCTTTTTACCTGGCCCTCGTGCTCTCTTACTTTGAGAAAATAAAGgtgagcaaagtttcaggtgtGTGAGTGCGTT 3'
	3' tgtcatgagaatgcggactttaaacgaaaaatggaccgggagcacgagagaatgaaactcttttatttccactcgtttcaaagtccacacactcacgcaa 5'
mir-87.R	3' ---------------------------------------------------------------------cactcgtttcaaagtccaca----------- 5'
ame-mir-87-2	5' TATAAAGCATCCGAACGTTACGGGCGGGCCTGACTCTTTGCTCTGCCCGTATCTTTTTTTCCACTCTGGgtgagcaaagtttcaggtgtGTCCGTGACAG 3'
	3' atatttcgtaggcttgcaatgcccgcccggactgagaaacgagacgggcatagaaaaaaaggtgagacccactcgtttcaaagtccacacaggcactgtc 5'
mir-87:13.12:403730.F	5' ----------------------------------tctttgctctgcccgtatct---------------------------------------------- 3'
mir-87.R	3' ---------------------------------------------------------------------cactcgtttcaaagtccaca----------- 5'
ame-mir-9a	5' AAGATCTTGGCGCGGACATTTtctttggttatctagctgtatgaGTATTATTCGACATCATAAAGCTAGGTTACCGGAGTTAAGCTCCTCGCCATATCAA 3'
	3' ttctagaaccgcgcctgtaaaagaaaccaatagatcgacatactcataataagctgtagtatttcgatccaatggcctcaattcgaggagcggtatagtt 5'
ame-mir-9a.F	5' ---------------------tctttggttatctagctgtatg--------------------------------------------------------- 3'
ame-mir-9b	5' TTTGGATGTATAATGCTAGTGCTCTTTgctttggtaatctagctttatgaTCCTTAATTAAAATCATAGAGCTATATTACCAAAGTAAAGGCAAAAGCTT 3'
	3' AAACCTACATATTACGATCACGAGAAAcgaaaccattagatcgaaatactAGGAATTAATTTTAGTATCTCGATATAATGGTTTCATTTCCGTTTTCGAA 5'
ame-miR-9b	5' ---------------------------gctttggtaatctagctttatg--------------------------------------------------- 3'
ame-mir-iab-4	5' GAATGTGAAACCCCCTGTacgtatactgaatgtatcctgaGTGTATTTCTGTCCGGTATACCTTCAGTATACGTAACAGGAGGCTACACCGAACTACGCT 3'
	3' cttacactttgggggacatgcatatgacttacataggactcacataaagacaggccatatggaagtcatatgcattgtcctccgatgtggcttgatgcga 5'
ame-miriab4.F	5' ------------------acgtatactgaatgtatcctga------------------------------------------------------------ 3'
C1504	5' TCTGTCCTTGCATGCagggattcggttttgtaacattcgcAAATAGTGCTGACGCGGACCGGGCACGTGAGAGGCTACACGGCACCGTGGTTGAGGGCAG 3'
	3' agacaggaacgtacgtccctaagccaaaacattgtaagcgtttatcacgactgcgcctggcccgtgcactctccgatgtgccgtggcaccaactcccgtc 5'
C1504.F	5' ---------------agggattcggttttgtaacatt--------------------------------------------------------------- 3'
C2187	5' TGCTGCATAGGGTGTAGAATATCGTAGAACATTTGATTGGGATGAGATCTGTGAatctcgttggcgcactcgatgcAAAGGTACATGGGCGGGGGCGTCT 3'
	3' acgacgtatcccacatcttatagcatcttgtaaactaaccctactctagacacttagagcaaccgcgtgagctacgtttccatgtacccgcccccgcaga 5'
C2187.F	5' ------------------------------------------------------atctcgttggcgcactcgatgc------------------------ 3'
C2327	5' ATTTACCTGCCGGTTTTCgtgatgatcatctcggtgccgaGATCGTTGAACTTGTCCCACAGCTCCTTGGTCTCGAGGTGGCACTCGACGTCCCGAAGCT 3'
	3' taaatggacggccaaaagcactactagtagagccacggctctagcaacttgaacagggtgtcgaggaaccagagctccaccgtgagctgcagggcttcga 5'
C2327.F	5' ------------------gtgatgatcatctcggtgccga------------------------------------------------------------ 3'
C2370	5' CtggggttgtttcgacgagttcaATCGGATCACGGTCGAGGTGTTGTCGGTGGTCGCTGTGCAGGTGAAATCGATTCAGGATGCAATCAGACACAAGAAG 3'
	3' gaccccaacaaagctgctcaagttagcctagtgccagctccacaacagccaccagcgacacgtccactttagctaagtcctacgttagtctgtgttcttc 5'
C2370.F	5' -tggggttgcttcgacgagttca----------------------------------------------------------------------------- 3'
C2989	5' TCCGGCGAGTTAATCGGCGCCACCATCCTCTCCACCGTTAGAAAAgcggccaggttggcggtgtacgaGGAGATTAGGATCAGGGTGAAGAACCACCACA 3'
	3' aggccgctcaattagccgcggtggtaggagaggtggcaatcttttcgccggtccaaccgccacatgctcctctaatcctagtcccacttcttggtggtgt 5'
C2989.F	5' ---------------------------------------------gcggccaggttggcggtgtacg--------------------------------- 3'
C3345	5' AGATAAAAGCGTGGTATTTGttttagaattcctacgctttaccGATGTTCGAAGTGGCAAAGCGTTTGAAATCTGAAACGAATGCGCATAAACCTTCATC 3'
	3' TCTATTTTCGCACCATAAACaaaatcttaaggatgcgaaatggCTACAAGCTTCACCGTTTCGCAAACTTTAGACTTTGCTTACGCGTATTTGGAAGTAG 5'
C3345.F	3' ---------------------aaatcttaaggatgcgaaatgg--------------------------------------------------------- 5'
contig3345.F	3' ------------------------------------------------------------------------gactttgcttacgcgtattt-------- 5'
contig3345.R	5' --------------------ttttagaattcctacgctttacc--------------------------------------------------------- 3'
C4131	5' GGATCCATAGAAAAGAAGACTCAccttgcagccctcgcaggtgaACGCGCCAAAGTGGAAGCCTGCCGCGGGTTCGCCGCACACCTTGCACTGTTGATTC 3'
	3' cctaggtatcttttcttctgagtggaacgtcgggagcgtccacttgcgcggtttcaccttcggacggcgcccaagcggcgtgtggaacgtgacaactaag 5'
C4131.F	5' -----------------------ccttgcagccctcgcaggtga-------------------------------------------------------- 3'
C4222	5' GTCCAGTATTCctggctgtggaagctggcgaaCGTCACCCAGTCCCCGTACAGTTACCTGTGGACCAATACCAGCACCGCGCCTGAATTAGTTGCGGGAC 3'
	3' caggtcataaggaccgacaccttcgaccgcttgcagtgggtcaggggcatgtcaatggacacctggttatggtcgtggcgcggacttaatcaacgccctg 5'
C4222.F	5' -----------ctggctgtggaagctggcgaa-------------------------------------------------------------------- 3'
C5152a	5' GATTTTTCTGACCACCAtaataatatgtttgattcctggTCGATTCTTTAAAAAACAACCAAGAATATCAAACATATCTTACGGAAACCAGACGACTTGT 3'
	3' ctaaaaagactggtggtattattatacaaactaaggaccagctaagaaattttttgttggttcttatagtttgtatagaatgcctttggtctgctgaaca 5'
C5152a.F	5' -----------------------------------------------------aacaaccaagaatatcaaacat------------------------- 3'
F-	5' -----------------taataatatgtttgattcctgg------------------------------------------------------------- 3'
D+	3' -----------------------------------------------------ttgttggttcttatagtttgtataga--------------------- 5'
C5152b.F	3' -----------------attattatacaaactaaggacc------------------------------------------------------------- 5'
C5152b	5' CAAACAAGTCGTCTGGTTTCCGTAagatatgtttgatattcttggttgttTTTTAAAGAATCGACCAGGAATCAAACATATTATTATGGTGGTCAGAAAA 3'
	3' gtttgttcagcagaccaaaggcattctatacaaactataagaaccaacaaaaaatttcttagctggtccttagtttgtataataataccaccagtctttt 5'
D+	5' ------------------------agatatgtttgatattcttggttgtt-------------------------------------------------- 3'
C5152b.F	5' ----------------------------------------------------------------ccaggaatcaaacatattatta-------------- 3'
F-	3' ----------------------------------------------------------------ggtccttagtttgtataataat-------------- 5'
C5152a.F	3' ----------------------------tacaaactataagaaccaacaa-------------------------------------------------- 5'
C5267	5' GCTACAAGTGCTTCTCCGACGAGCCCAGCCTGCTCGAGCACATACCGaagcacaaggagtcgaagcacctTAAGACGCACATCTGCCAGTACTGCGGCAA 3'
	3' cgatgttcacgaagaggctgctcgggtcggacgagctcgtgtatggcttcgtgttcctcagcttcgtggaattctgcgtgtagacggtcatgacgccgtt 5'
C5267.F	5' -----------------------------------------------aagcacaaggagtcgaagcacc------------------------------- 3'
C5303	5' AGGATAGACTTCATAGGCCAGGTTGGCGACGCGTATTCTTGGGGAATTAACACACATTTGCGCtgttattgcttgagaatacacgtagttTGCCTGGTCG 3'
	3' tcctatctgaagtatccggtccaaccgctgcgcataagaaccccttaattgtgtgtaaacgcgacaataacgaactcttatgtgcatcaaacggaccagc 5'
C+	5' ---------------------------------------------------------------tgttattgcttgagaatacacgtagtt---------- 3'
C5303.F	3' --------------------------------------------------------------------aacgaactcttatgtgcatcaa---------- 5'
C5560	5' ACTTAACTGGGGTCAAattgactctagtagggagtccCTGCATTCAATATGGCGACTTCCTAATAGAGTCAGGCTGACTCCTTTTAAGACGTTCAACGGA 3'
	3' tgaattgaccccagtttaactgagatcatccctcagggacgtaagttataccgctgaaggattatctcagtccgactgaggaaaattctgcaagttgcct 5'
C5560.R	3' --------------tttaactgagatcatccctcag---------------------------------------------------------------- 5'
A-	3' ----------------taactgagatcatccctcagg--------------------------------------------------------------- 5'
C5560.F	5' --------------aaattgactctagtagggagtc---------------------------------------------------------------- 3'
C5581a*	5' GCCGATGGTATTTCACATCGTCATGGCGGGGTATTGGTAAAagttttcaactagcaataatcgcacctcGGTAGAACCTCATTGGTTACGATATCGCCAC 3'
	3' cggctaccataaagtgtagcagtaccgccccataaccattttcaaaagttgatcgttattagcgtggagccatcttggagtaaccaatgctatagcggtg 5'
C5581b.F	5' -----------------------------------------agttttcaactagcaataatcg------------------------------------- 3'
C5581b.R	3' -----------------------------------------tcaaaagttgatcgttattagc------------------------------------- 5'
C5581b*	5' GCCGATGATTTTTCACATCGTCATGGCGGGGTATTGGTAAAagttttcaactagcaaaaatcgcacctcGGTAGAACCTCATTGGTTACGATATCGCCAC 3'
	3' cggctactaaaaagtgtagcagtaccgccccataaccattttcaaaagttgatcgtttttagcgtggagccatcttggagtaaccaatgctatagcggtg 5'
C5581a.F	5' -----------------------------------------agttttcaactagcaaaaatcg------------------------------------- 3'
C5581a.R	3' -----------------------------------------tcaaaagttgatcgtttttagc------------------------------------- 5'
C5599	5' CACCTGACCTGATCCTGGTTCGATTTTTGTTGcaggtgaaaatctggttccagaATAGAAGGAGTAAATACAAGAAGATGATGAAGGCGGCGCAGCAGGG 3'
	3' gtggactggactaggaccaagctaaaaacaacgtccacttttagaccaaggtcttatcttcctcatttatgttcttctactacttccgccgcgtcgtccc 5'
C5599b.F	5' --------------------------------caggtgaaaatctggttccaga---------------------------------------------- 3'
C6617	5' ACTTGCTCCTGGGACGGTTGTTGGGGCATGTGCAGGCGGTTGAACACGACGCGGACGTCGGTCgccgtcacccagtcctgcagcaCCGGCGAGTTGTCGA 3'
	3' tgaacgaggaccctgccaacaaccccgtacacgtccgccaacttgtgctgcgcctgcagccagcggcagtgggtcaggacgtcgtggccgctcaacagct 5'
C6617.F	5' ---------------------------------------------------------------gccgtcacccagtcctgcagca--------------- 3'
C6617.R	3' ---------------------------------------------------------------cggcagtgggtcaggacgtcgt--------------- 5'
C689	5' CATCGCGTTGCCTCTtcaattccgtagtgcattgcagATGATTGTTCGAATTGACGAGAAAGAACCTGCAAGCACCGCGGGAGTGAGGTGGCCTCGCGTC 3'
	3' gtagcgcaacggagaagttaaggcatcacgtaacgtctactaacaagcttaactgctctttcttggacgttcgtggcgccctcactccaccggagcgcag 5'
E+	5' ---------------tcaattccgtagtgcattgcag--------------------------------------------------------------- 3'
C689.R	5' ---------------tcaattccgtagtgcattgcag--------------------------------------------------------------- 3'
C689.F	3' ---------------agttaaggcatcacgtaacgtc--------------------------------------------------------------- 5'
contig689.F	3' -----------------------------------------------------tgctctttcttggacgttcg--------------------------- 5'
Supplemental Table 2. Putative miRNAs tested for expression. Binding sites for primers, orientation
and their relative expression is indicated.
*U4 Spliceosome RNA
