# Supplementary material for: Computational and transcriptional evidence for microRNAs in the honey bee genome
Source: Genome Biol. 2007 Jun 1;8(6):R97. doi: 10.1186/gb-2007-8-6-r97 (PMC2394756; doi:10.1186/gb-2007-8-6-r97)
Supplement: Additional data file 3 — The ID column corresponds to gel lanes in part b of Additional data file 9. CT is a predetermined threshold at which fluorescence from PCR products exceeds background fluorescence. [file gb-2007-8-6-r97-S3.xls]

## Sheet: Sheet1
Supplemental Table 3. Quantitative PCR expression results from gel-purified 18-30 bp RNA extractions
Relative size estimates given for PCR products, S = 60-75 bp, M = 75-85 bp, L = >85 bp.
Locus	Primer	ID	Size(SML)	CT value	Melt temp	CT water	Melt water
ame-bantam	BanM365	2C	M	32.1	77.5	N/A	N/A
ame-mir-1	amir1.F	2A	M	27.7	N/A	34.9	85.5
ame-mir-10	ame-miR10	1B	S	28	N/A	34.7	80
ame-mir-124	mir124M351	5B		28.6	82	35.7	N/A
ame-mir-124	miR-124M351R	5C	L	31.9	83	N/A	N/A
ame-mir-2-1	mir-2:1.1:101712.F	4H	M	34	79.5	N/A	N/A
ame-mir-2-1 ame-mir-2-2 ame-mir-2-3	ame-mir-2+.F	1C	M	24.3	80.5	N/A	N/A
ame-mir-2-1 ame-mir-2-2 ame-mir-2-3	mir-2.R	5E		29.9	81	32.6	84
ame-mir-278	ame-mir-278.F	1D		31.6	N/A	N/A	N/A
ame-mir-279	miR-279M341	5G	M	28	78	N/A	N/A
ame-mir-283	HCmir-283.F	4G	S	23.9	78.5	33.7	83
ame-mir-29b	miR-29b.R	5H	M	28.7	78	N/A	N/A
ame-mir-7	ame-mir-7.F	1E	M	26.4	N/A	36.4	79.5
ame-mir-71	miR-71.R	6D	L	27.6	79	N/A	N/A
ame-mir-87-2	mir-87:13.12:403730.F	6E	L	28.2	81	N/A	N/A
ame-mir-9a	ame-mir-9a.F	1F	S	24.8	77.5	N/A	N/A
ame-mir-9b	ame-miR-9b	1G	S	27.1	77.5	N/A	N/A
ame-mir-iab-4	ame-miriab4	1H	M	32.1	80	N/A	N/A
C1504	C1504.F	2E	L	29.8	80	N/A	N/A
C3345	C3345.F	2F	M	28	78	N/A	N/A
C3345	contig3345.R	4B	S	26.2	78	37.2	82.5
C4222	C4222.F	2G	M	26.3	81	32.3	94
C5152a	C5152a.F	2H	S	28.7	77	N/A	N/A
C5152a	D+	4D	L	30.4	79	N/A	N/A
C5152b	C5152b.F	3A		31.9	N/A	37.2	78.5
C5152b	F-	4F	L	23.4	80.5	32.4	78
C5303 ame-mir-137	C5303.F	3B	M	28.5	N/A	N/A	N/A
C5303 ame-mir-137	C+	2D	L	33.9	N/A	N/A	N/A
C5560	A-	1A		34.7	N/A	N/A	N/A
C5560	C5560.F	3C	S	12.6	77	30.9	80
C5560	C5560.R	3D		N/A	N/A	N/A	61
C5581a*	C5581a.F	3E		30	77.5	N/A	N/A
C5581b*	C5581b.F	3F		29.2	77.5	30.2	80
C5599	C5599b.F	3H	L	31.7	80	N/A	N/A
C689	amir1.R	2B	M	29.9	80	34.9	83
C689	C689.F	4A	S	28.6	83	N/A	N/A
C689	contig689.F	4C	M	26.8	81.5	33	81.5
C689	E+	4E	M	27.3	79.5	N/A	N/A
	NoForward	6H		N/A	N/A	N/A	N/A
* U4 Spliceosome RNA
