# Supplementary material for: Computational and transcriptional evidence for microRNAs in the honey bee genome
Source: Genome Biol. 2007 Jun 1;8(6):R97. doi: 10.1186/gb-2007-8-6-r97 (PMC2394756; doi:10.1186/gb-2007-8-6-r97)
Supplement: Additional data file 4 — Mean expression values for queen and worker honey bee tissue-specific samples. [file gb-2007-8-6-r97-S4.xls]

## Sheet: Sheet1
Locus	miRNA Primer ID	TISSUE	Queen Transcript	Queen SD	Worker Transcript	Worker SD
ame-bantam	BanM365	Abdomen	0.218631	0.0467156	0.702813	0.494409
ame-bantam	BanM365	Head	4.3102	2.18473	0.618383	0.132132
ame-bantam	BanM365	Pupa	1.14774	0.40895	0.273572	0.111687
ame-bantam	BanM365	Thorax	0.134623	0.0926376	0.107882	0.0660644
ame-mir-10	ame-miR10	Abdomen	0.0779379	0.0112975	0.0722343	0.0200969
ame-mir-10	ame-miR10	Head	0.0737285	0.0018061	0.0641844	0.0015723
ame-mir-10	ame-miR10	Pupa	0.0672917	0.0143784	0.0279675	0.00719403
ame-mir-10	ame-miR10	Thorax	0.0590659	0.00856192	0.290796	0.170037
ame-mir-2-1 ame-mir-2-2 ame-mir-2-3	ame-mir-2+.F	Abdomen	19.5619	8.59986	81.3057	5.95609
ame-mir-2-1 ame-mir-2-2 ame-mir-2-3	ame-mir-2+.F	Head	591.99	251.16	223.065	21.7271
ame-mir-2-1 ame-mir-2-2 ame-mir-2-3	ame-mir-2+.F	Pupa	57.2774	14.7334	61.8931	24.2367
ame-mir-2-1 ame-mir-2-2 ame-mir-2-3	ame-mir-2+.F	Thorax	6.05438	4.21913	35.5483	13.9203
ame-mir-71	mir-71.R	Abdomen	0.144155	0.0993782	0.0208773	0.0122075
ame-mir-71	mir-71.R	Head	0.102462	0.0698968	0.341758	0.108844
ame-mir-71	mir-71.R	Pupa	0.0222461	0.0131754	0.246426	0.0735938
ame-mir-71	mir-71.R	Thorax	0.00361322	0	0.0287766	0.0177932
ame-mir-9a	ame-mir-9a.F	Abdomen	12.0418	5.29383	266.675	170.347
ame-mir-9a	ame-mir-9a.F	Head	549.25	53.4984	289.927	48.7823
ame-mir-9a	ame-mir-9a.F	Pupa	724.74	70.5915	251.16	59.199
ame-mir-9a	ame-mir-9a.F	Thorax	5.87347	2.75115	74.4437	43.5293
ame-mir-9b	ame-miR-9b	Abdomen	0.229192	0.0857803	0.11743	0.0804803
ame-mir-9b	ame-miR-9b	Head	0.213523	0.0503278	0.355937	0.210807
ame-mir-9b	ame-miR-9b	Pupa	0.377467	0.264354	0.260445	0.0315973
ame-mir-9b	ame-miR-9b	Thorax	0.0252854	0.0153245	3.53979	2.37909
ame-mir-iab-4	ame-miriab4	Abdomen	0.924984	0	0.464299	0.325754
ame-mir-iab-4	ame-miriab4	Head	0.464299	0.325754	1.84997	0
ame-mir-iab-4	ame-miriab4	Pupa	9.24984	3.92437	7.39987	0
ame-mir-iab-4	ame-miriab4	Thorax	0.260152	0.143076	0.0596181	0.0396014
C1504	c1504.F	Abdomen	16.4722	10.7846	2.327	0.337311
C1504	c1504.F	Head	7.15967	1.84167	7.23109	3.38707
C1504	c1504.F	Pupa	6.03774	3.13054	2.90354	1.39905
C1504	c1504.F	Thorax	6.54262	4.48398	3.72901	1.32868
C3345	contig3345.R	Abdomen	0.924984	0	4.62492	1.96219
C3345	contig3345.R	Head	36.9994	15.6975	44.3992	10.465
C3345	contig3345.R	Pupa	2.31246	0.981093	3.69994	0
C3345	contig3345.R	Thorax	1.87887	1.28769	2.08121	1.14461
C5152	F-	Abdomen	0.00361322	0	73.9987	31.395
C5152	F-	Head	295.995	125.58	0.00361322	0
C5152	F-	Pupa	710.388	167.44	591.99	251.16
C5152	F-	Thorax	33.2994	18.3137	73.9987	31.395
C5303 ame-mir-137	C+	Abdomen	0.0108397	0.00255493	0.00361322	0
C5303 ame-mir-137	C+	Head	0.00361322	0	0.00361322	0
C5303 ame-mir-137	C+	Pupa	0.122849	0.0766479	0.00361322	0
C5303 ame-mir-137	C+	Thorax	0.00361322	0	0.0596181	0.0396014
C5560	C5560.F	Abdomen	30309.9	0	30309.9	0
C5560	C5560.F	Head	45464.8	10716.2	30309.9	0
C5560	C5560.F	Pupa	15154.9	0	75774.7	32148.5
C5560	C5560.F	Thorax	128817	80371.2	151549	64296.9
C5599	c5599b.F	Abdomen	2.50882	1.44697	0.129108	0.0722225
C5599	c5599b.F	Head	0.284697	0	0.385353	0.130137
C5599	c5599b.F	Pupa	0.165951	0.0461706	0.290796	0.170037
C5599	c5599b.F	Thorax	0.283425	0.175248	0.251685	0.149063
C689	amir1.F	Abdomen	0.0216793	0.00510986	0.130076	0.0715381
C689	amir1.F	Head	0.233053	0.162238	1.38748	0.327031
C689	amir1.F	Pupa	0.982795	0.613183	0.289057	0.122637
C689	amir1.F	Thorax	0.173434	0.0408789	0.289057	0.122637
C689	c689.F	Abdomen	6.50396	0.633503	0.64728	0.152565
C689	c689.F	Head	6.31618	0.766282	1.40442	0.617415
C689	c689.F	Pupa	9.86163	5.9107	9.27382	6.32634
C689	c689.F	Thorax	0.92679	0.652785	1.98455	1.40074
C689	contig689.F	Abdomen	1.8398	0.309559	0.514861	0.09843
C689	contig689.F	Head	0.67005	0.331448	1.87752	0.522361
C689	contig689.F	Pupa	3.33231	1.89381	37.749	0.924724
C689	contig689.F	Thorax	2.177	1.07688	1.23922	0.525755
