# Supplementary material for: Computational and transcriptional evidence for microRNAs in the honey bee genome
Source: Genome Biol. 2007 Jun 1;8(6):R97. doi: 10.1186/gb-2007-8-6-r97 (PMC2394756; doi:10.1186/gb-2007-8-6-r97)
Supplement: Additional data file 5 — Primers employed in expression analyses, and expression estimates for pooled samples. [file gb-2007-8-6-r97-S5.xls]

## Sheet: Sheet1
Locus	miRBase Accession	primerID	Orient	Primer sequence
ame-bantam	MI0001574	banM365	Forward	TGAGATCATTTTGAAAGCTGATT
ame-mir-1	MI0001575	ame-mir-1.F	Forward	TGGAATGTAAAGAAGTATGGAG
ame-mir-1	MI0001575	amir-1.F	Forward	GCTGTTCCGTGCTTCCTTAC
ame-mir-10	MI0005727	ame-miR-10	Forward	ACCCTGTAGATCCGAATTTGT
ame-mir-124	MI0001577	miR-124M351	Forward	TAAGGCACGCGGTGAATGCCAAG
ame-mir-124	MI0001577	miR-124M351R	Reverse	CTTGGCATTCACCGCGTGCCTTA
ame-mir-2-1	MI0001589	mir-2:1.1:101712.F	Forward	ACCGCTCACAAAGTGGTTGT
ame-mir-2-1 ame-mir-2-2 ame-mir-2-3	MI0001589 MI0001590 MI0005732	ame-mir-2+.F	Forward	TATCACAGCCAGCTTTGATGAG
ame-mir-2-1 ame-mir-2-2 ame-mir-2-3	MI0001589 MI0001590 MI0005732	mir-2.R	Reverse	GCTCATCAAAGCTGGCTGT
ame-mir-278	MI0001586	ame-mir-278.F	Forward	TCGGTGGGACTTTCGTCCGTTT
ame-mir-279	MI0005734	miR-279M341	Forward	TGACTAGATCCACACTCATTAA
ame-mir-279	MI0005734	miR-279M341R	Reverse	TTAATGAGTGTGGATCTAGTCA
ame-mir-283	MI0005735	HCmir-283.F	Forward	AAATATCAGCTGGTAATTCT
ame-mir-29b	MI0005736	miR-29b.R	Reverse	ACTGATTTCAAATGGTGCTA
ame-mir-7	MI0001594	ame-mir-7.F	Forward	TGGAAGACTAGTGATTTTGTTG
ame-mir-7	MI0001594	miR-7M112	Reverse	ACAACAAAATCACTAGTCTTCCA
ame-mir-7	MI0001594	miR-7M112R	Forward	TGGAAGACTAGTGATTTTGTTGT
ame-mir-71	MI0005741	miR-71.R	Reverse	TCACTACCCATGTCTTTCA
ame-mir-87-1 ame-mir-87-2	MI0005743 MI0005744	mir-87.R	Reverse	ACACCTGAAACTTTGCTCAC
ame-mir-87-2	MI0005744	mir-87:13.12:403730.F	Forward	TCTTTGCTCTGCCCGTATCT
ame-mir-9a	MI0001596	ame-mir-9a.F	Forward	TCTTTGGTTATCTAGCTGTATG
ame-mir-9b	MI0001597	ame-mir-9b	Forward	GCTTTGGTAATCTAGCTTTATG
ame-mir-iab-4	MI0001598	ame-miriab4.F	Forward	ACGTATACTGAATGTATCCTGA
C1504	MI0005746	C1504.F	Forward	AGGGATTCGGTTTTGTAACATT
C2187		C2187.F	Forward	ATCTCGTTGGCGCACTCGATGC
C2327		C2327.F	Forward	GTGATGATCATCTCGGTGCCGA
C2370		C2370.F	Forward	TGGGGTTGCTTCGACGAGTTCA
C2989	MI0005747	C2989.F	Forward	GCGGCCAGGTTGGCGGTGTACG
C3345	MI0005748	C3345.F	Forward	GGTAAAGCGTAGGAATTCTAAA
C3345	MI0005748	contig3345.F	Forward	TTTATGCGCATTCGTTTCAG
C3345	MI0005748	contig3345.R	Reverse	TTTTAGAATTCCTACGCTTTACC
C4131		C4131.F	Forward	CCTTGCAGCCCTCGCAGGTGA
C4222	MI0004749	C4222.F	Forward	CTGGCTGTGGAAGCTGGCGAA
C5152a		C5152a.F	Forward	AACAACCAAGAATATCAAACAT
C5152a		D+	Reverse	AGATATGTTTGATATTCTTGGTTGTT
C5152b	MI0005750	C5152b.F	Forward	CCAGGAATCAAACATATTATTA
C5152b	MI0005750	F-	Reverse	TAATAATATGTTTGATTCCTGG
C5267		C5267.F	Forward	AAGCACAAGGAGTCGAAGCACC
C5303 ame-miR-137	MI0001593	C+	Reverse	TGTTATTGCTTGAGAATACACGTAGTT
C5303 ame-miR-137	MI0001593	C5303.F	Forward	AACTACGTGTATTCTCAAGCAA
C5560	MI0005751	A-	Reverse	GGACTCCCTACTAGAGTCAAT
C5560	MI0005751	C5560.F	Forward	AAATTGACTCTAGTAGGGAGTC
C5560	MI0005751	C5560.R	Reverse	GACTCCCTACTAGAGTCAATTT
C5581a		C5581a.F	Forward	AGTTTTCAACTAGCAAAAATCG
C5581a		C5581a.R	Reverse	CGATTTTTGCTAGTTGAAAACT
C5581b		C5581b.F	Forward	AGTTTTCAACTAGCAATAATCG
C5581b		C5581b.R	Reverse	CGATTATTGCTAGTTGAAAACT
C5599	MI0005752	C5599b.F	Forward	CAGGTGAAAATCTGGTTCCAGA
C6617	MI0005753	C6617.F	Forward	GCCGTCACCCAGTCCTGCAGCA
C6617	MI0005753	C6617.R	Forward	TGCTGCAGGACTGGGTGACGGC
C689	MI0005754	amir1.F	Forward	GCTGTTCCGTGCTTCCTTAC
C689	MI0005754	amir1.R	Forward	CGAATGCACTACGGAATTGA
C689	MI0005754	C689.F	Reverse	CTGCAATGCACTACGGAATTGA
C689	MI0005754	C689.R	Forward	TCAATTCCGTAGTGCATTGCAG
C689	MI0005754	contig689.F	Forward	GCTTGCAGGTTCTTTCTCGT
C689	MI0005754	E+	Forward	TCAATTCCGTAGTGCATTGCAG
