# Supplementary material for: Computational and transcriptional evidence for microRNAs in the honey bee genome
Source: Genome Biol. 2007 Jun 1;8(6):R97. doi: 10.1186/gb-2007-8-6-r97 (PMC2394756; doi:10.1186/gb-2007-8-6-r97)
Supplement: Additional data file 6 — The RNA sample from array B had a higher concentration of bee brain and thorax than the first. [file gb-2007-8-6-r97-S6.xls]

## Sheet: Supp.Table_S6.txt
Locus*	Pooled RNA, Multiple Tissues (Experiment A)	Pooled RNA, Brain/Thorax Enriched (Experiment B)	Expression by RT-PCR
ame-mir-100	YES	YES
ame-mir-1	NO	YES	Yes
ame-mir-124	NO	YES	Yes
ame-mir-125	NO	YES
ame-mir-184	NO	YES
ame-mir-2-1	YES	NO	Yes
ame-mir-2-2	NO	YES	Yes
ame-mir-263	YES	NO
ame-mir-282	YES	NO
ame-mir-29b	YES	NO	Yes
ame-mir-305	YES	YES
ame-mir-31	YES	NO
ame-mir-317	YES	NO
ame-mir-71	YES	NO	Yes
ame-mir-87	YES	YES	Yes
ame-mir-9a	NO	YES	Yes
C2327 F	YES	NO
C2989 F	NO	YES	Yes
C3345 F	YES	NO	Yes
C4131 F	NO	YES
C4222 F	YES	YES	Yes
C5267 F	YES	YES
C5599 F	YES	NO	Yes
C6617 F	YES	YES
C689 R	YES	NO	Yes
ame-let-7	YES	NO
* F and R denote strand for novel candidate miRNA loci
