# Supplementary material for: Computational and transcriptional evidence for microRNAs in the honey bee genome
Source: Genome Biol. 2007 Jun 1;8(6):R97. doi: 10.1186/gb-2007-8-6-r97 (PMC2394756; doi:10.1186/gb-2007-8-6-r97)
Supplement: Additional data file 7 — There is a different worksheet containing the results of 10 replicates each, for honey bee and Drosophila. Each worksheet provides E-score, Bonferroni corrected E-score, and GO term. [file gb-2007-8-6-r97-S7.xls]

## Sheet: 10K
GO Terms <10K from miRNAs
Bee experiment, 10 duplicates							Fly experiment, 10 duplicates
E-score	Corrected E-value	GO term					E-score	Corrected E-value	GO term
REPLICATE 1							REPLICATE 1
1.72993e-05	0.00160884	physiological process					2.52169e-11	2.24431e-09	RNA binding
							1.47512e-10	1.31285e-08	cell death
REPLICATE 2							1.33094e-09	1.18454e-07	signal transduction
7.374e-05	0.00678408	physiological process					9.08305e-09	8.08391e-07	protein binding
0.000448222	0.0412364	nucleus					3.08822e-08	2.74852e-06	extracellular region
							9.07564e-08	8.07732e-06	morphogenesis
REPLICATE 3							1.09513e-05	0.000974663	cell cycle
1.72993e-05	0.00157424	physiological process					1.20105e-05	0.00106894	cytoplasm
							1.2117e-05	0.00107841	regulation of biological process
REPLICATE 4							1.52081e-05	0.00135352	development
3.74131e-06	0.000347942	physiological process					1.58758e-05	0.00141295	Golgi apparatus
							1.85027e-05	0.00164674	growth
REPLICATE 5							0.000105902	0.00942532	protein complex
7.374e-05	0.00671034	physiological process					0.000151007	0.0134397	nucleus
0.000448222	0.0407882	nucleus
							REPLICATE 2
REPLICATE 6							2.52169e-11	2.24431e-09	RNA binding
7.374e-05	0.0066366	physiological process					1.47512e-10	1.31285e-08	cell death
							1.33094e-09	1.18454e-07	signal transduction
REPLICATE 7							9.08305e-09	8.08391e-07	protein binding
7.374e-05	0.0066366	physiological process					3.08822e-08	2.74852e-06	extracellular region
							9.07564e-08	8.07732e-06	morphogenesis
REPLICATE 8							1.09513e-05	0.000974663	cell cycle
7.374e-05	0.00678408	physiological process					1.20105e-05	0.00106894	cytoplasm
0.000448222	0.0412364	nucleus					1.2117e-05	0.00107841	regulation of biological process
							1.52081e-05	0.00135352	development
REPLICATE 9							1.58758e-05	0.00141295	Golgi apparatus
0.000288786	0.0268571	physiological process					1.85027e-05	0.00164674	growth
							0.000105902	0.00942532	protein complex
REPLICATE 10							0.000151007	0.0134397	nucleus
3.74131e-06	0.000332977	physiological process
							REPLICATE 3
							2.52169e-11	2.24431e-09	RNA binding
							1.47512e-10	1.31285e-08	cell death
							1.33094e-09	1.18454e-07	signal transduction
							9.08305e-09	8.08391e-07	protein binding
							3.08822e-08	2.74852e-06	extracellular region
							9.07564e-08	8.07732e-06	morphogenesis
							1.09513e-05	0.000974663	cell cycle
							1.20105e-05	0.00106894	cytoplasm
							1.2117e-05	0.00107841	regulation of biological process
							1.52081e-05	0.00135352	development
							1.58758e-05	0.00141295	Golgi apparatus
							1.85027e-05	0.00164674	growth
							0.000105902	0.00942532	protein complex
							0.000151007	0.0134397	nucleus
							REPLICATE 4
							2.52169e-11	2.24431e-09	RNA binding
							1.47512e-10	1.31285e-08	cell death
							1.33094e-09	1.18454e-07	signal transduction
							9.08305e-09	8.08391e-07	protein binding
							3.08822e-08	2.74852e-06	extracellular region
							9.07564e-08	8.07732e-06	morphogenesis
							1.09513e-05	0.000974663	cell cycle
							1.20105e-05	0.00106894	cytoplasm
							1.2117e-05	0.00107841	regulation of biological process
							1.52081e-05	0.00135352	development
							1.58758e-05	0.00141295	Golgi apparatus
							1.85027e-05	0.00164674	growth
							0.000105902	0.00942532	protein complex
							0.000151007	0.0134397	nucleus
							REPLICATE 5
							2.52169e-11	2.24431e-09	RNA binding
							1.47512e-10	1.31285e-08	cell death
							1.33094e-09	1.18454e-07	signal transduction
							9.08305e-09	8.08391e-07	protein binding
							3.08822e-08	2.74852e-06	extracellular region
							9.07564e-08	8.07732e-06	morphogenesis
							1.09513e-05	0.000974663	cell cycle
							1.20105e-05	0.00106894	cytoplasm
							1.2117e-05	0.00107841	regulation of biological process
							1.52081e-05	0.00135352	development
							1.58758e-05	0.00141295	Golgi apparatus
							1.85027e-05	0.00164674	growth
							0.000105902	0.00942532	protein complex
							0.000151007	0.0134397	nucleus
							REPLICATE 6
							2.52169e-11	2.24431e-09	RNA binding
							1.47512e-10	1.31285e-08	cell death
							1.33094e-09	1.18454e-07	signal transduction
							9.08305e-09	8.08391e-07	protein binding
							3.08822e-08	2.74852e-06	extracellular region
							9.07564e-08	8.07732e-06	morphogenesis
							1.09513e-05	0.000974663	cell cycle
							1.20105e-05	0.00106894	cytoplasm
							1.2117e-05	0.00107841	regulation of biological process
							1.52081e-05	0.00135352	development
							1.58758e-05	0.00141295	Golgi apparatus
							1.85027e-05	0.00164674	growth
							0.000105902	0.00942532	protein complex
							0.000151007	0.0134397	nucleus
							REPLICATE 7
							2.52169e-11	2.24431e-09	RNA binding
							1.47512e-10	1.31285e-08	cell death
							1.33094e-09	1.18454e-07	signal transduction
							9.08305e-09	8.08391e-07	protein binding
							3.08822e-08	2.74852e-06	extracellular region
							9.07564e-08	8.07732e-06	morphogenesis
							1.09513e-05	0.000974663	cell cycle
							1.20105e-05	0.00106894	cytoplasm
							1.2117e-05	0.00107841	regulation of biological process
							1.52081e-05	0.00135352	development
							1.58758e-05	0.00141295	Golgi apparatus
							1.85027e-05	0.00164674	growth
							0.000105902	0.00942532	protein complex
							0.000151007	0.0134397	nucleus
							REPLICATE 8
							2.52169e-11	2.24431e-09	RNA binding
							1.47512e-10	1.31285e-08	cell death
							1.33094e-09	1.18454e-07	signal transduction
							9.08305e-09	8.08391e-07	protein binding
							3.08822e-08	2.74852e-06	extracellular region
							9.07564e-08	8.07732e-06	morphogenesis
							1.09513e-05	0.000974663	cell cycle
							1.20105e-05	0.00106894	cytoplasm
							1.2117e-05	0.00107841	regulation of biological process
							1.52081e-05	0.00135352	development
							1.58758e-05	0.00141295	Golgi apparatus
							1.85027e-05	0.00164674	growth
							0.000105902	0.00942532	protein complex
							0.000151007	0.0134397	nucleus
							REPLICATE 9
							2.52169e-11	2.24431e-09	RNA binding
							1.47512e-10	1.31285e-08	cell death
							1.33094e-09	1.18454e-07	signal transduction
							9.08305e-09	8.08391e-07	protein binding
							3.08822e-08	2.74852e-06	extracellular region
							9.07564e-08	8.07732e-06	morphogenesis
							1.09513e-05	0.000974663	cell cycle
							1.20105e-05	0.00106894	cytoplasm
							1.2117e-05	0.00107841	regulation of biological process
							1.52081e-05	0.00135352	development
							1.58758e-05	0.00141295	Golgi apparatus
							1.85027e-05	0.00164674	growth
							0.000105902	0.00942532	protein complex
							0.000151007	0.0134397	nucleus
							REPLICATE 10
							2.52169e-11	2.24431e-09	RNA binding
							1.47512e-10	1.31285e-08	cell death
							1.33094e-09	1.18454e-07	signal transduction
							9.08305e-09	8.08391e-07	protein binding
							3.08822e-08	2.74852e-06	extracellular region
							9.07564e-08	8.07732e-06	morphogenesis
							1.09513e-05	0.000974663	cell cycle
							1.20105e-05	0.00106894	cytoplasm
							1.2117e-05	0.00107841	regulation of biological process
							1.52081e-05	0.00135352	development
							1.58758e-05	0.00141295	Golgi apparatus
							1.85027e-05	0.00164674	growth
							0.000105902	0.00942532	protein complex
							0.000151007	0.0134397	nucleus

## Sheet: 20K
GO Terms <20K from miRNAs
Bee experiment, 10 duplicates							Fly experiment, 10 duplicates
E-score	Corrected E-value	GO term					E-score	Corrected E-value	GO term
REPLICATE 1							REPLICATE 1
0.000196905	0.022841	response to stress					1.64189e-11	1.5598e-09	RNA binding
							2.21565e-10	2.10486e-08	Golgi apparatus
REPLICATE 2							1.71496e-09	1.62921e-07	signal transduction
0.000196905	0.0222503	response to stress					3.23096e-09	3.06941e-07	development
							3.35629e-07	3.18848e-05	morphogenesis
REPLICATE 3							4.91692e-07	4.67107e-05	cell death
0.000196905	0.0224472	response to stress					1.02929e-06	9.77826e-05	cytoplasm
							3.63399e-06	0.000345229	protein complex
REPLICATE 4							4.31397e-06	0.000409827	cell organization and biogenesis
0.000196905	0.0224472	response to stress					1.49649e-05	0.00142167	reproduction
							8.36844e-05	0.00795001	intracellular
REPLICATE 5							0.000118823	0.0112882	physiological process
0.000196905	0.0226441	response to stress					0.000167143	0.0158786	cell cycle
0.000255574	0.029391	physiological process					0.000197922	0.0188026	extracellular region
							0.00024394	0.0231743	cytoskeletal protein binding
REPLICATE 6							0.000300023	0.0285022	protein kinase activity
0.000196905	0.0220534	response to stress					0.000309738	0.0294252	protein binding
REPLICATE 7							REPLICATE 2
0.000196905	0.0224472	response to stress					1.64189e-11	1.5598e-09	RNA binding
							2.21565e-10	2.10486e-08	Golgi apparatus
REPLICATE 8							1.71496e-09	1.62921e-07	signal transduction
0.000196905	0.0222503	response to stress					3.23096e-09	3.06941e-07	development
							3.35629e-07	3.18848e-05	morphogenesis
REPLICATE 9							4.91692e-07	4.67107e-05	cell death
0.000196905	0.0224472	response to stress					1.02929e-06	9.77826e-05	cytoplasm
							3.63399e-06	0.000345229	protein complex
REPLICATE 10							4.31397e-06	0.000409827	cell organization and biogenesis
0.000196905	0.0232348	response to stress					1.49649e-05	0.00142167	reproduction
0.000282742	0.0333636	nucleus					8.36844e-05	0.00795001	intracellular
							0.000118823	0.0112882	physiological process
							0.000167143	0.0158786	cell cycle
							0.000197922	0.0188026	extracellular region
							0.00024394	0.0231743	cytoskeletal protein binding
							0.000300023	0.0285022	protein kinase activity
							0.000309738	0.0294252	protein binding
							REPLICATE 3
							1.64189e-11	1.5598e-09	RNA binding
							2.21565e-10	2.10486e-08	Golgi apparatus
							1.71496e-09	1.62921e-07	signal transduction
							3.23096e-09	3.06941e-07	development
							3.35629e-07	3.18848e-05	morphogenesis
							4.91692e-07	4.67107e-05	cell death
							1.02929e-06	9.77826e-05	cytoplasm
							3.63399e-06	0.000345229	protein complex
							4.31397e-06	0.000409827	cell organization and biogenesis
							1.49649e-05	0.00142167	reproduction
							8.36844e-05	0.00795001	intracellular
							0.000118823	0.0112882	physiological process
							0.000167143	0.0158786	cell cycle
							0.000197922	0.0188026	extracellular region
							0.00024394	0.0231743	cytoskeletal protein binding
							0.000300023	0.0285022	protein kinase activity
							0.000309738	0.0294252	protein binding
							REPLICATE 4
							1.64189e-11	1.5598e-09	RNA binding
							2.21565e-10	2.10486e-08	Golgi apparatus
							1.71496e-09	1.62921e-07	signal transduction
							3.23096e-09	3.06941e-07	development
							3.35629e-07	3.18848e-05	morphogenesis
							4.91692e-07	4.67107e-05	cell death
							1.02929e-06	9.77826e-05	cytoplasm
							3.63399e-06	0.000345229	protein complex
							4.31397e-06	0.000409827	cell organization and biogenesis
							1.49649e-05	0.00142167	reproduction
							8.36844e-05	0.00795001	intracellular
							0.000118823	0.0112882	physiological process
							0.000167143	0.0158786	cell cycle
							0.000197922	0.0188026	extracellular region
							0.00024394	0.0231743	cytoskeletal protein binding
							0.000300023	0.0285022	protein kinase activity
							0.000309738	0.0294252	protein binding
							REPLICATE 5
							1.64189e-11	1.5598e-09	RNA binding
							2.21565e-10	2.10486e-08	Golgi apparatus
							1.71496e-09	1.62921e-07	signal transduction
							3.23096e-09	3.06941e-07	development
							3.35629e-07	3.18848e-05	morphogenesis
							4.91692e-07	4.67107e-05	cell death
							1.02929e-06	9.77826e-05	cytoplasm
							3.63399e-06	0.000345229	protein complex
							4.31397e-06	0.000409827	cell organization and biogenesis
							1.49649e-05	0.00142167	reproduction
							8.36844e-05	0.00795001	intracellular
							0.000118823	0.0112882	physiological process
							0.000167143	0.0158786	cell cycle
							0.000197922	0.0188026	extracellular region
							0.00024394	0.0231743	cytoskeletal protein binding
							0.000300023	0.0285022	protein kinase activity
							0.000309738	0.0294252	protein binding
							REPLICATE 6
							1.64189e-11	1.5598e-09	RNA binding
							2.21565e-10	2.10486e-08	Golgi apparatus
							1.71496e-09	1.62921e-07	signal transduction
							3.23096e-09	3.06941e-07	development
							3.35629e-07	3.18848e-05	morphogenesis
							4.91692e-07	4.67107e-05	cell death
							1.02929e-06	9.77826e-05	cytoplasm
							3.63399e-06	0.000345229	protein complex
							4.31397e-06	0.000409827	cell organization and biogenesis
							1.49649e-05	0.00142167	reproduction
							8.36844e-05	0.00795001	intracellular
							0.000118823	0.0112882	physiological process
							0.000167143	0.0158786	cell cycle
							0.000197922	0.0188026	extracellular region
							0.00024394	0.0231743	cytoskeletal protein binding
							0.000300023	0.0285022	protein kinase activity
							0.000309738	0.0294252	protein binding
							REPLICATE 7
							1.64189e-11	1.5598e-09	RNA binding
							2.21565e-10	2.10486e-08	Golgi apparatus
							1.71496e-09	1.62921e-07	signal transduction
							3.23096e-09	3.06941e-07	development
							3.35629e-07	3.18848e-05	morphogenesis
							4.91692e-07	4.67107e-05	cell death
							1.02929e-06	9.77826e-05	cytoplasm
							3.63399e-06	0.000345229	protein complex
							4.31397e-06	0.000409827	cell organization and biogenesis
							1.49649e-05	0.00142167	reproduction
							8.36844e-05	0.00795001	intracellular
							0.000118823	0.0112882	physiological process
							0.000167143	0.0158786	cell cycle
							0.000197922	0.0188026	extracellular region
							0.00024394	0.0231743	cytoskeletal protein binding
							0.000300023	0.0285022	protein kinase activity
							0.000309738	0.0294252	protein binding
							REPLICATE 8
							1.64189e-11	1.5598e-09	RNA binding
							2.21565e-10	2.10486e-08	Golgi apparatus
							1.71496e-09	1.62921e-07	signal transduction
							3.23096e-09	3.06941e-07	development
							3.35629e-07	3.18848e-05	morphogenesis
							4.91692e-07	4.67107e-05	cell death
							1.02929e-06	9.77826e-05	cytoplasm
							3.63399e-06	0.000345229	protein complex
							4.31397e-06	0.000409827	cell organization and biogenesis
							1.49649e-05	0.00142167	reproduction
							8.36844e-05	0.00795001	intracellular
							0.000118823	0.0112882	physiological process
							0.000167143	0.0158786	cell cycle
							0.000197922	0.0188026	extracellular region
							0.00024394	0.0231743	cytoskeletal protein binding
							0.000300023	0.0285022	protein kinase activity
							0.000309738	0.0294252	protein binding
							REPLICATE 9
							1.64189e-11	1.5598e-09	RNA binding
							2.21565e-10	2.10486e-08	Golgi apparatus
							1.71496e-09	1.62921e-07	signal transduction
							3.23096e-09	3.06941e-07	development
							3.35629e-07	3.18848e-05	morphogenesis
							4.91692e-07	4.67107e-05	cell death
							1.02929e-06	9.77826e-05	cytoplasm
							3.63399e-06	0.000345229	protein complex
							4.31397e-06	0.000409827	cell organization and biogenesis
							1.49649e-05	0.00142167	reproduction
							8.36844e-05	0.00795001	intracellular
							0.000118823	0.0112882	physiological process
							0.000167143	0.0158786	cell cycle
							0.000197922	0.0188026	extracellular region
							0.00024394	0.0231743	cytoskeletal protein binding
							0.000300023	0.0285022	protein kinase activity
							0.000309738	0.0294252	protein binding
							REPLICATE 10
							1.64189e-11	1.5598e-09	RNA binding
							2.21565e-10	2.10486e-08	Golgi apparatus
							1.71496e-09	1.62921e-07	signal transduction
							3.23096e-09	3.06941e-07	development
							3.35629e-07	3.18848e-05	morphogenesis
							4.91692e-07	4.67107e-05	cell death
							1.02929e-06	9.77826e-05	cytoplasm
							3.63399e-06	0.000345229	protein complex
							4.31397e-06	0.000409827	cell organization and biogenesis
							1.49649e-05	0.00142167	reproduction
							8.36844e-05	0.00795001	intracellular
							0.000118823	0.0112882	physiological process
							0.000167143	0.0158786	cell cycle
							0.000197922	0.0188026	extracellular region
							0.00024394	0.0231743	cytoskeletal protein binding
							0.000300023	0.0285022	protein kinase activity
							0.000309738	0.0294252	protein binding

## Sheet: 50K
GO Terms <50K from miRNAs
Bee experiment, 10 duplicates							Fly experiment, 10 duplicates
E-score	Corrected E-value	GO term					E-score	Corrected E-value	GO term
REPLICATE 1							REPLICATE 1
0.000122909	0.0178217	regulation of biological process					0	0	viral life cycle
0.000177093	0.0256784	embryonic development					9.92827e-14	1.06232e-11	cytosol
							1.07926e-13	1.15481e-11	morphogenesis
REPLICATE 2							2.13349e-10	2.28284e-08	development
0.000269175	0.0392996	regulation of biological process					9.55304e-10	1.02217e-07	cell organization and biogenesis
							1.46112e-09	1.56339e-07	signal transduction
REPLICATE 3							1.08085e-06	0.000115651	cell proliferation
							1.86148e-06	0.000199178	RNA binding
REPLICATE 4							4.84557e-06	0.000518476	Golgi apparatus
0.000206453	0.0301421	nucleus					5.14768e-06	0.000550802	enzyme regulator activity
							9.17423e-06	0.000981643	intracellular
REPLICATE 5							1.71195e-05	0.00183179	cytoskeleton organization and biogenesis
							7.39971e-05	0.00791769	physiological process
REPLICATE 6							0.000155045	0.0165898	response to abiotic stimulus
0.000206453	0.0299357	nucleus					0.000175516	0.0187802	nuclear envelope
0.000269175	0.0390304	regulation of biological process					0.000193467	0.020701	receptor activity
							0.00020924	0.0223887	behavior
REPLICATE 7							0.000216954	0.0232141	embryonic development
0.000122909	0.0178217	regulation of biological process					0.000278498	0.0297993	nucleus
REPLICATE 8							REPLICATE 2
0.000206453	0.0301421	nucleus					0	0	viral life cycle
							9.92827e-14	1.06232e-11	cytosol
REPLICATE 9							1.07926e-13	1.15481e-11	morphogenesis
5.43302e-05	0.0079322	regulation of biological process					2.13349e-10	2.28284e-08	development
							9.55304e-10	1.02217e-07	cell organization and biogenesis
REPLICATE 10							1.46112e-09	1.56339e-07	signal transduction
0.000206453	0.0307615	nucleus					1.08085e-06	0.000115651	cell proliferation
							1.86148e-06	0.000199178	RNA binding
							4.84557e-06	0.000518476	Golgi apparatus
							5.14768e-06	0.000550802	enzyme regulator activity
							9.17423e-06	0.000981643	intracellular
							1.71195e-05	0.00183179	cytoskeleton organization and biogenesis
							7.39971e-05	0.00791769	physiological process
							0.000155045	0.0165898	response to abiotic stimulus
							0.000175516	0.0187802	nuclear envelope
							0.000193467	0.020701	receptor activity
							0.00020924	0.0223887	behavior
							0.000216954	0.0232141	embryonic development
							0.000278498	0.0297993	nucleus
							REPLICATE 3
							0	0	viral life cycle
							9.92827e-14	1.06232e-11	cytosol
							1.07926e-13	1.15481e-11	morphogenesis
							2.13349e-10	2.28284e-08	development
							9.55304e-10	1.02217e-07	cell organization and biogenesis
							1.46112e-09	1.56339e-07	signal transduction
							1.08085e-06	0.000115651	cell proliferation
							1.86148e-06	0.000199178	RNA binding
							4.84557e-06	0.000518476	Golgi apparatus
							5.14768e-06	0.000550802	enzyme regulator activity
							9.17423e-06	0.000981643	intracellular
							1.71195e-05	0.00183179	cytoskeleton organization and biogenesis
							7.39971e-05	0.00791769	physiological process
							0.000155045	0.0165898	response to abiotic stimulus
							0.000175516	0.0187802	nuclear envelope
							0.000193467	0.020701	receptor activity
							0.00020924	0.0223887	behavior
							0.000216954	0.0232141	embryonic development
							0.000278498	0.0297993	nucleus
							REPLICATE 4
							0	0	viral life cycle
							9.92827e-14	1.06232e-11	cytosol
							1.07926e-13	1.15481e-11	morphogenesis
							2.13349e-10	2.28284e-08	development
							9.55304e-10	1.02217e-07	cell organization and biogenesis
							1.46112e-09	1.56339e-07	signal transduction
							1.08085e-06	0.000115651	cell proliferation
							1.86148e-06	0.000199178	RNA binding
							4.84557e-06	0.000518476	Golgi apparatus
							5.14768e-06	0.000550802	enzyme regulator activity
							9.17423e-06	0.000981643	intracellular
							1.71195e-05	0.00183179	cytoskeleton organization and biogenesis
							7.39971e-05	0.00791769	physiological process
							0.000155045	0.0165898	response to abiotic stimulus
							0.000175516	0.0187802	nuclear envelope
							0.000193467	0.020701	receptor activity
							0.00020924	0.0223887	behavior
							0.000216954	0.0232141	embryonic development
							0.000278498	0.0297993	nucleus
							REPLICATE 5
							0	0	viral life cycle
							9.92827e-14	1.06232e-11	cytosol
							1.07926e-13	1.15481e-11	morphogenesis
							2.13349e-10	2.28284e-08	development
							9.55304e-10	1.02217e-07	cell organization and biogenesis
							1.46112e-09	1.56339e-07	signal transduction
							1.08085e-06	0.000115651	cell proliferation
							1.86148e-06	0.000199178	RNA binding
							4.84557e-06	0.000518476	Golgi apparatus
							5.14768e-06	0.000550802	enzyme regulator activity
							9.17423e-06	0.000981643	intracellular
							1.71195e-05	0.00183179	cytoskeleton organization and biogenesis
							7.39971e-05	0.00791769	physiological process
							0.000155045	0.0165898	response to abiotic stimulus
							0.000175516	0.0187802	nuclear envelope
							0.000193467	0.020701	receptor activity
							0.00020924	0.0223887	behavior
							0.000216954	0.0232141	embryonic development
							0.000278498	0.0297993	nucleus
							REPLICATE 6
							0	0	viral life cycle
							9.92827e-14	1.06232e-11	cytosol
							1.07926e-13	1.15481e-11	morphogenesis
							2.13349e-10	2.28284e-08	development
							9.55304e-10	1.02217e-07	cell organization and biogenesis
							1.46112e-09	1.56339e-07	signal transduction
							1.08085e-06	0.000115651	cell proliferation
							1.86148e-06	0.000199178	RNA binding
							4.84557e-06	0.000518476	Golgi apparatus
							5.14768e-06	0.000550802	enzyme regulator activity
							9.17423e-06	0.000981643	intracellular
							1.71195e-05	0.00183179	cytoskeleton organization and biogenesis
							7.39971e-05	0.00791769	physiological process
							0.000155045	0.0165898	response to abiotic stimulus
							0.000175516	0.0187802	nuclear envelope
							0.000193467	0.020701	receptor activity
							0.00020924	0.0223887	behavior
							0.000216954	0.0232141	embryonic development
							0.000278498	0.0297993	nucleus
							REPLICATE 7
							0	0	viral life cycle
							9.92827e-14	1.06232e-11	cytosol
							1.07926e-13	1.15481e-11	morphogenesis
							2.13349e-10	2.28284e-08	development
							9.55304e-10	1.02217e-07	cell organization and biogenesis
							1.46112e-09	1.56339e-07	signal transduction
							1.08085e-06	0.000115651	cell proliferation
							1.86148e-06	0.000199178	RNA binding
							4.84557e-06	0.000518476	Golgi apparatus
							5.14768e-06	0.000550802	enzyme regulator activity
							9.17423e-06	0.000981643	intracellular
							1.71195e-05	0.00183179	cytoskeleton organization and biogenesis
							7.39971e-05	0.00791769	physiological process
							0.000155045	0.0165898	response to abiotic stimulus
							0.000175516	0.0187802	nuclear envelope
							0.000193467	0.020701	receptor activity
							0.00020924	0.0223887	behavior
							0.000216954	0.0232141	embryonic development
							0.000278498	0.0297993	nucleus
							REPLICATE 8
							0	0	viral life cycle
							9.92827e-14	1.06232e-11	cytosol
							1.07926e-13	1.15481e-11	morphogenesis
							2.13349e-10	2.28284e-08	development
							9.55304e-10	1.02217e-07	cell organization and biogenesis
							1.46112e-09	1.56339e-07	signal transduction
							1.08085e-06	0.000115651	cell proliferation
							1.86148e-06	0.000199178	RNA binding
							4.84557e-06	0.000518476	Golgi apparatus
							5.14768e-06	0.000550802	enzyme regulator activity
							9.17423e-06	0.000981643	intracellular
							1.71195e-05	0.00183179	cytoskeleton organization and biogenesis
							7.39971e-05	0.00791769	physiological process
							0.000155045	0.0165898	response to abiotic stimulus
							0.000175516	0.0187802	nuclear envelope
							0.000193467	0.020701	receptor activity
							0.00020924	0.0223887	behavior
							0.000216954	0.0232141	embryonic development
							0.000278498	0.0297993	nucleus
							REPLICATE 9
							0	0	viral life cycle
							9.92827e-14	1.06232e-11	cytosol
							1.07926e-13	1.15481e-11	morphogenesis
							2.13349e-10	2.28284e-08	development
							9.55304e-10	1.02217e-07	cell organization and biogenesis
							1.46112e-09	1.56339e-07	signal transduction
							1.08085e-06	0.000115651	cell proliferation
							1.86148e-06	0.000199178	RNA binding
							4.84557e-06	0.000518476	Golgi apparatus
							5.14768e-06	0.000550802	enzyme regulator activity
							9.17423e-06	0.000981643	intracellular
							1.71195e-05	0.00183179	cytoskeleton organization and biogenesis
							7.39971e-05	0.00791769	physiological process
							0.000155045	0.0165898	response to abiotic stimulus
							0.000175516	0.0187802	nuclear envelope
							0.000193467	0.020701	receptor activity
							0.00020924	0.0223887	behavior
							0.000216954	0.0232141	embryonic development
							0.000278498	0.0297993	nucleus
							REPLICATE 10
							0	0	viral life cycle
							9.92827e-14	1.06232e-11	cytosol
							1.07926e-13	1.15481e-11	morphogenesis
							2.13349e-10	2.28284e-08	development
							9.55304e-10	1.02217e-07	cell organization and biogenesis
							1.46112e-09	1.56339e-07	signal transduction
							1.08085e-06	0.000115651	cell proliferation
							1.86148e-06	0.000199178	RNA binding
							4.84557e-06	0.000518476	Golgi apparatus
							5.14768e-06	0.000550802	enzyme regulator activity
							9.17423e-06	0.000981643	intracellular
							1.71195e-05	0.00183179	cytoskeleton organization and biogenesis
							7.39971e-05	0.00791769	physiological process
							0.000155045	0.0165898	response to abiotic stimulus
							0.000175516	0.0187802	nuclear envelope
							0.000193467	0.020701	receptor activity
							0.00020924	0.0223887	behavior
							0.000216954	0.0232141	embryonic development
							0.000278498	0.0297993	nucleus

## Sheet: 100K
GO Terms <100K from miRNAs
Bee experiment, 10 duplicates							Fly experiment, 10 duplicates
E-score	Corrected E-value	GO term					E-score	Corrected E-value	GO term
REPLICATE 1							REPLICATE 1
1.42853e-06	0.000255708	nucleus					0	0	viral life cycle
2.38275e-05	0.00426512	regulation of biological process					6.47925e-19	7.12717e-17	cytosol
4.53625e-05	0.00811989	protein complex					4.41012e-15	4.85113e-13	morphogenesis
0.000154928	0.0277322	cell organization and biogenesis					2.73841e-14	3.01225e-12	behavior
0.000163002	0.0291773	protein transport					9.30693e-14	1.02376e-11	cytoskeletal protein binding
0.000222037	0.0397447	embryonic development					5.79075e-13	6.36982e-11	cell organization and biogenesis
							5.91033e-13	6.50136e-11	embryonic development
REPLICATE 2							2.8604e-11	3.14644e-09	physiological process
5.92781e-07	0.000107886	nucleus					2.4136e-10	2.65496e-08	vacuole
2.38275e-05	0.00433661	regulation of biological process					3.12255e-09	3.4348e-07	development
6.90539e-05	0.0125678	cell organization and biogenesis					8.099e-09	8.9089e-07	plasma membrane
9.22589e-05	0.0167911	protein complex					1.02186e-08	1.12405e-06	cytoplasm
0.000163002	0.0296663	protein transport					1.42817e-08	1.57099e-06	cell differentiation
							2.21833e-07	2.44017e-05	signal transduction
REPLICATE 3							2.58662e-07	2.84528e-05	response to abiotic stimulus
9.49361e-08	1.71834e-05	nucleus					1.15298e-06	0.000126827	cytoskeleton
0.000154928	0.028042	cell organization and biogenesis					1.38118e-06	0.00015193	protein binding
0.000183108	0.0331426	protein complex					1.5865e-06	0.000174515	endoplasmic reticulum
							2.44856e-06	0.000269342	nucleotide binding
REPLICATE 4							2.68091e-06	0.0002949	cell proliferation
7.70232e-06	0.00135561	nucleus					3.009e-06	0.00033099	nucleus
2.38275e-05	0.00419364	regulation of biological process					3.84297e-06	0.000422727	cytoskeleton organization and biogenesis
5.60017e-05	0.0098563	protein transport					3.93227e-05	0.0043255	RNA binding
9.22589e-05	0.0162376	protein complex					5.6202e-05	0.00618222	structural molecule activity
0.000154928	0.0272674	cell organization and biogenesis					0.000150642	0.0165707	intracellular
							0.000174657	0.0192123	protein biosynthesis
REPLICATE 5							0.000311444	0.0342589	translation factor activity, nucleic acid binding
5.92781e-07	0.000103737	nucleus					0.000353757	0.0389133	regulation of biological process
9.4628e-05	0.0165599	regulation of biological process					0.000438362	0.0482198	nuclear envelope
0.000222037	0.0388566	embryonic development
							REPLICATE 2
REPLICATE 6							0	0	viral life cycle
1.42853e-06	0.000254279	nucleus					6.47925e-19	7.12717e-17	cytosol
4.80179e-05	0.00854719	regulation of biological process					4.41012e-15	4.85113e-13	morphogenesis
0.000163002	0.0290143	protein transport					2.73841e-14	3.01225e-12	behavior
							9.30693e-14	1.02376e-11	cytoskeletal protein binding
REPLICATE 7							5.79075e-13	6.36982e-11	cell organization and biogenesis
5.92781e-07	0.000106108	nucleus					5.91033e-13	6.50136e-11	embryonic development
6.90539e-05	0.0123606	cell organization and biogenesis					2.8604e-11	3.14644e-09	physiological process
0.000183108	0.0327764	protein complex					2.4136e-10	2.65496e-08	vacuole
							3.12255e-09	3.4348e-07	development
REPLICATE 8							8.099e-09	8.9089e-07	plasma membrane
5.92781e-07	0.000105515	nucleus					1.02186e-08	1.12405e-06	cytoplasm
9.4628e-05	0.0168438	regulation of biological process					1.42817e-08	1.57099e-06	cell differentiation
0.000163002	0.0290143	protein transport					2.21833e-07	2.44017e-05	signal transduction
0.000183108	0.0325933	protein complex					2.58662e-07	2.84528e-05	response to abiotic stimulus
0.000222037	0.0395227	embryonic development					1.15298e-06	0.000126827	cytoskeleton
0.000243512	0.0433451	development					1.38118e-06	0.00015193	protein binding
							1.5865e-06	0.000174515	endoplasmic reticulum
REPLICATE 9							2.44856e-06	0.000269342	nucleotide binding
2.4008e-07	4.32144e-05	nucleus					2.68091e-06	0.0002949	cell proliferation
1.24815e-05	0.00224666	cell organization and biogenesis					3.009e-06	0.00033099	nucleus
4.53625e-05	0.00816525	protein complex					3.84297e-06	0.000422727	cytoskeleton organization and biogenesis
5.60017e-05	0.0100803	protein transport					3.93227e-05	0.0043255	RNA binding
9.4628e-05	0.017033	regulation of biological process					5.6202e-05	0.00618222	structural molecule activity
							0.000150642	0.0165707	intracellular
REPLICATE 10							0.000174657	0.0192123	protein biosynthesis
9.49361e-08	1.70885e-05	nucleus					0.000311444	0.0342589	translation factor activity, nucleic acid binding
6.90539e-05	0.0124297	cell organization and biogenesis					0.000353757	0.0389133	regulation of biological process
0.000182307	0.0328153	regulation of biological process					0.000438362	0.0482198	nuclear envelope
							REPLICATE 3
							0	0	viral life cycle
							6.47925e-19	7.12717e-17	cytosol
							4.41012e-15	4.85113e-13	morphogenesis
							2.73841e-14	3.01225e-12	behavior
							9.30693e-14	1.02376e-11	cytoskeletal protein binding
							5.79075e-13	6.36982e-11	cell organization and biogenesis
							5.91033e-13	6.50136e-11	embryonic development
							2.8604e-11	3.14644e-09	physiological process
							2.4136e-10	2.65496e-08	vacuole
							3.12255e-09	3.4348e-07	development
							8.099e-09	8.9089e-07	plasma membrane
							1.02186e-08	1.12405e-06	cytoplasm
							1.42817e-08	1.57099e-06	cell differentiation
							2.21833e-07	2.44017e-05	signal transduction
							2.58662e-07	2.84528e-05	response to abiotic stimulus
							1.15298e-06	0.000126827	cytoskeleton
							1.38118e-06	0.00015193	protein binding
							1.5865e-06	0.000174515	endoplasmic reticulum
							2.44856e-06	0.000269342	nucleotide binding
							2.68091e-06	0.0002949	cell proliferation
							3.009e-06	0.00033099	nucleus
							3.84297e-06	0.000422727	cytoskeleton organization and biogenesis
							3.93227e-05	0.0043255	RNA binding
							5.6202e-05	0.00618222	structural molecule activity
							0.000150642	0.0165707	intracellular
							0.000174657	0.0192123	protein biosynthesis
							0.000311444	0.0342589	translation factor activity, nucleic acid binding
							0.000353757	0.0389133	regulation of biological process
							0.000438362	0.0482198	nuclear envelope
							REPLICATE 4
							0	0	viral life cycle
							6.47925e-19	7.12717e-17	cytosol
							4.41012e-15	4.85113e-13	morphogenesis
							2.73841e-14	3.01225e-12	behavior
							9.30693e-14	1.02376e-11	cytoskeletal protein binding
							5.79075e-13	6.36982e-11	cell organization and biogenesis
							5.91033e-13	6.50136e-11	embryonic development
							2.8604e-11	3.14644e-09	physiological process
							2.4136e-10	2.65496e-08	vacuole
							3.12255e-09	3.4348e-07	development
							8.099e-09	8.9089e-07	plasma membrane
							1.02186e-08	1.12405e-06	cytoplasm
							1.42817e-08	1.57099e-06	cell differentiation
							2.21833e-07	2.44017e-05	signal transduction
							2.58662e-07	2.84528e-05	response to abiotic stimulus
							1.15298e-06	0.000126827	cytoskeleton
							1.38118e-06	0.00015193	protein binding
							1.5865e-06	0.000174515	endoplasmic reticulum
							2.44856e-06	0.000269342	nucleotide binding
							2.68091e-06	0.0002949	cell proliferation
							3.009e-06	0.00033099	nucleus
							3.84297e-06	0.000422727	cytoskeleton organization and biogenesis
							3.93227e-05	0.0043255	RNA binding
							5.6202e-05	0.00618222	structural molecule activity
							0.000150642	0.0165707	intracellular
							0.000174657	0.0192123	protein biosynthesis
							0.000311444	0.0342589	translation factor activity, nucleic acid binding
							0.000353757	0.0389133	regulation of biological process
							0.000438362	0.0482198	nuclear envelope
							REPLICATE 5
							0	0	viral life cycle
							6.47925e-19	7.12717e-17	cytosol
							4.41012e-15	4.85113e-13	morphogenesis
							2.73841e-14	3.01225e-12	behavior
							9.30693e-14	1.02376e-11	cytoskeletal protein binding
							5.79075e-13	6.36982e-11	cell organization and biogenesis
							5.91033e-13	6.50136e-11	embryonic development
							2.8604e-11	3.14644e-09	physiological process
							2.4136e-10	2.65496e-08	vacuole
							3.12255e-09	3.4348e-07	development
							8.099e-09	8.9089e-07	plasma membrane
							1.02186e-08	1.12405e-06	cytoplasm
							1.42817e-08	1.57099e-06	cell differentiation
							2.21833e-07	2.44017e-05	signal transduction
							2.58662e-07	2.84528e-05	response to abiotic stimulus
							1.15298e-06	0.000126827	cytoskeleton
							1.38118e-06	0.00015193	protein binding
							1.5865e-06	0.000174515	endoplasmic reticulum
							2.44856e-06	0.000269342	nucleotide binding
							2.68091e-06	0.0002949	cell proliferation
							3.009e-06	0.00033099	nucleus
							3.84297e-06	0.000422727	cytoskeleton organization and biogenesis
							3.93227e-05	0.0043255	RNA binding
							5.6202e-05	0.00618222	structural molecule activity
							0.000150642	0.0165707	intracellular
							0.000174657	0.0192123	protein biosynthesis
							0.000311444	0.0342589	translation factor activity, nucleic acid binding
							0.000353757	0.0389133	regulation of biological process
							0.000438362	0.0482198	nuclear envelope
							REPLICATE 6
							0	0	viral life cycle
							6.47925e-19	7.12717e-17	cytosol
							4.41012e-15	4.85113e-13	morphogenesis
							2.73841e-14	3.01225e-12	behavior
							9.30693e-14	1.02376e-11	cytoskeletal protein binding
							5.79075e-13	6.36982e-11	cell organization and biogenesis
							5.91033e-13	6.50136e-11	embryonic development
							2.8604e-11	3.14644e-09	physiological process
							2.4136e-10	2.65496e-08	vacuole
							3.12255e-09	3.4348e-07	development
							8.099e-09	8.9089e-07	plasma membrane
							1.02186e-08	1.12405e-06	cytoplasm
							1.42817e-08	1.57099e-06	cell differentiation
							2.21833e-07	2.44017e-05	signal transduction
							2.58662e-07	2.84528e-05	response to abiotic stimulus
							1.15298e-06	0.000126827	cytoskeleton
							1.38118e-06	0.00015193	protein binding
							1.5865e-06	0.000174515	endoplasmic reticulum
							2.44856e-06	0.000269342	nucleotide binding
							2.68091e-06	0.0002949	cell proliferation
							3.009e-06	0.00033099	nucleus
							3.84297e-06	0.000422727	cytoskeleton organization and biogenesis
							3.93227e-05	0.0043255	RNA binding
							5.6202e-05	0.00618222	structural molecule activity
							0.000150642	0.0165707	intracellular
							0.000174657	0.0192123	protein biosynthesis
							0.000311444	0.0342589	translation factor activity, nucleic acid binding
							0.000353757	0.0389133	regulation of biological process
							0.000438362	0.0482198	nuclear envelope
							REPLICATE 7
							0	0	viral life cycle
							6.47925e-19	7.12717e-17	cytosol
							4.41012e-15	4.85113e-13	morphogenesis
							2.73841e-14	3.01225e-12	behavior
							9.30693e-14	1.02376e-11	cytoskeletal protein binding
							5.79075e-13	6.36982e-11	cell organization and biogenesis
							5.91033e-13	6.50136e-11	embryonic development
							2.8604e-11	3.14644e-09	physiological process
							2.4136e-10	2.65496e-08	vacuole
							3.12255e-09	3.4348e-07	development
							8.099e-09	8.9089e-07	plasma membrane
							1.02186e-08	1.12405e-06	cytoplasm
							1.42817e-08	1.57099e-06	cell differentiation
							2.21833e-07	2.44017e-05	signal transduction
							2.58662e-07	2.84528e-05	response to abiotic stimulus
							1.15298e-06	0.000126827	cytoskeleton
							1.38118e-06	0.00015193	protein binding
							1.5865e-06	0.000174515	endoplasmic reticulum
							2.44856e-06	0.000269342	nucleotide binding
							2.68091e-06	0.0002949	cell proliferation
							3.009e-06	0.00033099	nucleus
							3.84297e-06	0.000422727	cytoskeleton organization and biogenesis
							3.93227e-05	0.0043255	RNA binding
							5.6202e-05	0.00618222	structural molecule activity
							0.000150642	0.0165707	intracellular
							0.000174657	0.0192123	protein biosynthesis
							0.000311444	0.0342589	translation factor activity, nucleic acid binding
							0.000353757	0.0389133	regulation of biological process
							0.000438362	0.0482198	nuclear envelope
							REPLICATE 8
							0	0	viral life cycle
							6.47925e-19	7.12717e-17	cytosol
							4.41012e-15	4.85113e-13	morphogenesis
							2.73841e-14	3.01225e-12	behavior
							9.30693e-14	1.02376e-11	cytoskeletal protein binding
							5.79075e-13	6.36982e-11	cell organization and biogenesis
							5.91033e-13	6.50136e-11	embryonic development
							2.8604e-11	3.14644e-09	physiological process
							2.4136e-10	2.65496e-08	vacuole
							3.12255e-09	3.4348e-07	development
							8.099e-09	8.9089e-07	plasma membrane
							1.02186e-08	1.12405e-06	cytoplasm
							1.42817e-08	1.57099e-06	cell differentiation
							2.21833e-07	2.44017e-05	signal transduction
							2.58662e-07	2.84528e-05	response to abiotic stimulus
							1.15298e-06	0.000126827	cytoskeleton
							1.38118e-06	0.00015193	protein binding
							1.5865e-06	0.000174515	endoplasmic reticulum
							2.44856e-06	0.000269342	nucleotide binding
							2.68091e-06	0.0002949	cell proliferation
							3.009e-06	0.00033099	nucleus
							3.84297e-06	0.000422727	cytoskeleton organization and biogenesis
							3.93227e-05	0.0043255	RNA binding
							5.6202e-05	0.00618222	structural molecule activity
							0.000150642	0.0165707	intracellular
							0.000174657	0.0192123	protein biosynthesis
							0.000311444	0.0342589	translation factor activity, nucleic acid binding
							0.000353757	0.0389133	regulation of biological process
							0.000438362	0.0482198	nuclear envelope
							REPLICATE 9
							0	0	viral life cycle
							6.47925e-19	7.12717e-17	cytosol
							4.41012e-15	4.85113e-13	morphogenesis
							2.73841e-14	3.01225e-12	behavior
							9.30693e-14	1.02376e-11	cytoskeletal protein binding
							5.79075e-13	6.36982e-11	cell organization and biogenesis
							5.91033e-13	6.50136e-11	embryonic development
							2.8604e-11	3.14644e-09	physiological process
							2.4136e-10	2.65496e-08	vacuole
							3.12255e-09	3.4348e-07	development
							8.099e-09	8.9089e-07	plasma membrane
							1.02186e-08	1.12405e-06	cytoplasm
							1.42817e-08	1.57099e-06	cell differentiation
							2.21833e-07	2.44017e-05	signal transduction
							2.58662e-07	2.84528e-05	response to abiotic stimulus
							1.15298e-06	0.000126827	cytoskeleton
							1.38118e-06	0.00015193	protein binding
							1.5865e-06	0.000174515	endoplasmic reticulum
							2.44856e-06	0.000269342	nucleotide binding
							2.68091e-06	0.0002949	cell proliferation
							3.009e-06	0.00033099	nucleus
							3.84297e-06	0.000422727	cytoskeleton organization and biogenesis
							3.93227e-05	0.0043255	RNA binding
							5.6202e-05	0.00618222	structural molecule activity
							0.000150642	0.0165707	intracellular
							0.000174657	0.0192123	protein biosynthesis
							0.000311444	0.0342589	translation factor activity, nucleic acid binding
							0.000353757	0.0389133	regulation of biological process
							0.000438362	0.0482198	nuclear envelope
							REPLICATE 10
							0	0	viral life cycle
							6.47925e-19	7.12717e-17	cytosol
							4.41012e-15	4.85113e-13	morphogenesis
							2.73841e-14	3.01225e-12	behavior
							9.30693e-14	1.02376e-11	cytoskeletal protein binding
							5.79075e-13	6.36982e-11	cell organization and biogenesis
							5.91033e-13	6.50136e-11	embryonic development
							2.8604e-11	3.14644e-09	physiological process
							2.4136e-10	2.65496e-08	vacuole
							3.12255e-09	3.4348e-07	development
							8.099e-09	8.9089e-07	plasma membrane
							1.02186e-08	1.12405e-06	cytoplasm
							1.42817e-08	1.57099e-06	cell differentiation
							2.21833e-07	2.44017e-05	signal transduction
							2.58662e-07	2.84528e-05	response to abiotic stimulus
							1.15298e-06	0.000126827	cytoskeleton
							1.38118e-06	0.00015193	protein binding
							1.5865e-06	0.000174515	endoplasmic reticulum
							2.44856e-06	0.000269342	nucleotide binding
							2.68091e-06	0.0002949	cell proliferation
							3.009e-06	0.00033099	nucleus
							3.84297e-06	0.000422727	cytoskeleton organization and biogenesis
							3.93227e-05	0.0043255	RNA binding
							5.6202e-05	0.00618222	structural molecule activity
							0.000150642	0.0165707	intracellular
							0.000174657	0.0192123	protein biosynthesis
							0.000311444	0.0342589	translation factor activity, nucleic acid binding
							0.000353757	0.0389133	regulation of biological process
							0.000438362	0.0482198	nuclear envelope
